# Supplementary material for: A versatile inducible plant model system for dissecting p53 function and discovering novel interaction networks
Source: iScience. 2026 Jul 14;29(8):116775. doi: 10.1016/j.isci.2026.116775 (PMC13382806; doi:10.1016/j.isci.2026.116775)
Supplement: Data S1. Lists of the proteins identified by IP-MS in each of the three biological replicates of the control and p53-induced root cultures (related to Figure 2E), along with the Gene Ontology terms associated with their biological function [file mmc2.xlsx]

## Sheet: SB IP P53-1_proteins
IP-MS_p53_Rep1_Estr_induced
Protein Group	Protein ID	Accession	-10lgP	Coverage (%)	Coverage (%) Sample 4	Area Sample 4	#Peptides	#Unique	#Spec Sample 4	PTM	Avg. Mass	Description
4	208	Q1RMN8	96.29	9	9	1136000	2	2	13	Carbamidomethylation	24536	TREMBL:Q1RMN8 (Bos taurus) Similar to Immunoglobulin lambda-like polypeptide 1
9	129	cont142	128.82	46	46	840990	3	3	10		8819	pdb1EPT_B B Chain B Porcine E-Trypsin (E.C.3.4.21.4) [Sus scrofa (contaminant)]
9	130	cont32	128.82	30	30	840990	3	3	10		13292	gi1942351 | pdb 1AKS A Chain A Crystal Structure Of The First Active Autolysate Form Of The Porcine Alpha Trypsin [Sus scrofa (contaminant)]
9	116	cont143	128.82	17	17	840990	3	3	10		23474	pdb1FNI_A A Chain A Crystal Structure Of Porcine Beta Trypsin With 0.01 percent Polydocanol [Sus scrofa (contaminant)]
9	117	cont40	128.82	17	17	840990	3	3	10		23476	gi2914482 | pdb 1TFX A Chain A Complex Of The Second Kunitz Domain Of Tissue Factor Pathway Inhibitor With Porcine Trypsin [Sus scrofa (contaminant)]
9	118	cont23	128.82	17	17	840990	3	3	10		23474	gi494360 | pdb 1MCT A Chain A Trypsin (E.C.3.4.21.4) Complexed With Inhibitor From Bitter Gourd [Sus scrofa (Contaminant)]
9	120	P00761	128.82	16	16	840990	3	3	10		24409	SWISS-PROT:P00761|TRYP_PIG Trypsin - Sus scrofa (Pig).
9	119	cont141	128.82	16	16	840990	3	3	10		24409	sptP00761 Trypsin precursor (EC 3.4.21.4) [Sus scrofa (contaminant)]
7	84	cont69	153.75	31	31	517180	5	5	12		15727	gi27806789 | ref NP_776392.1 transthyretin (prealbumin amyloidosis type I) [Bos taurus (contaminant)]
3	13	P02768-1	186.52	10	10	450680	7	7	13	Carbamidomethylation	69367	SWISS-PROT:P02768-1 Tax_Id=9606 Gene_Symbol=ALB Isoform 1 of Serum albumin precursor
5	12	AT1G65260.1	166	28	28	106780	10	10	12		36392	PTAC4 (PLASTID TRANSCRIPTIONALLY ACTIVE4) _ chr1:24236329-24240428 FORWARD
1	34	ATCG00490.1	166.1	24	24	94828	11	11	15	Carbamidomethylation; Oxidation (M)	52955	large subunit of RUBISCO. Protein is tyrosine-phosphorylated and its phosphorylation state is modulated in response to ABA in Arabidopsis thaliana seeds. _ chrC:54958-56397 FORWARD
8	17	AT1G20620.5	185.64	25	25	59370	12	12	12	Oxidation (M)	55968	CAT3 (CATALASE 3); catalase _ chr1:7143142-7146193 FORWARD
8	18	AT1G20620.1	185.64	24	24	59370	12	12	12	Oxidation (M)	56695	CAT3 (CATALASE 3); catalase _ chr1:7143142-7146193 FORWARD
12	1	P04637	168.5	19	19	55873	7	7	8	Carbamidomethylation	43653	P53_HUMAN Cellular tumor antigen p53
2	2	cont135	205.7	21	21	48699	12	10	14		66039	crahCP1609934.2 keratin 1 (epidermolytic hyperkeratosis) [Homo sapiens (contaminant)]
2	3	cont134	205.7	21	21	48699	12	10	14		66067	rfNP_006112.2 keratin 1 [Homo sapiens (contaminant)]
6	275	AT4G13670.1	185.16	21	21	46921	8	8	12	Oxidation (M)	44020	PTAC5 (PLASTID TRANSCRIPTIONALLY ACTIVE5); heat shock protein binding / unfolded protein binding _ chr4:7948644-7950779 FORWARD
39	72	AT1G13440.2	91.46	15	15	38882	5	5	5	Oxidation (M)	33906	GAPC2 (GLYCERALDEHYDE-3-PHOSPHATE DEHYDROGENASE C2); NAD or NADH binding / binding / catalytic/ glyceraldehyde-3-phosphate dehydrogenase (phosphorylating)/ glyceraldehyde-3-phosphate dehydrogenase _ chr1:4608465-4610494 REVERSE
39	73	AT1G13440.1	91.46	14	14	38882	5	5	5	Oxidation (M)	36913	GAPC2 (GLYCERALDEHYDE-3-PHOSPHATE DEHYDROGENASE C2); NAD or NADH binding / binding / catalytic/ glyceraldehyde-3-phosphate dehydrogenase (phosphorylating)/ glyceraldehyde-3-phosphate dehydrogenase _ chr1:4608465-4610494 REVERSE
39	74	AT3G04120.1	91.46	14	14	38882	5	5	5	Oxidation (M)	36914	GAPC1 (GLYCERALDEHYDE-3-PHOSPHATE DEHYDROGENASE C SUBUNIT 1); glyceraldehyde-3-phosphate dehydrogenase (phosphorylating)/ glyceraldehyde-3-phosphate dehydrogenase _ chr3:1081077-1083131 FORWARD
33	344	AT3G21140.1	130.47	12	12	37232	5	5	5		42851	FMN binding _ chr3:7409696-7412086 REVERSE
17	96	AT3G32980.1	113.96	9	9	28842	4	2	7		38847	peroxidase 32 (PER32) (P32) (PRXR3) _ chr3:13526404-13529949 REVERSE
30	110	AT3G17390.1	100.83	13	13	28582	5	5	5		42796	MTO3 (METHIONINE OVER-ACCUMULATOR 3); methionine adenosyltransferase _ chr3:5952484-5953665 REVERSE
26	39	AT1G07930.2	140.35	13	13	28192	5	5	5	Carbamidomethylation	41374	elongation factor 1-alpha / EF-1-alpha _ chr1:2459014-2460458 FORWARD
26	24	AT5G60390.2	140.35	12	12	28192	5	5	5	Carbamidomethylation	44356	elongation factor 1-alpha / EF-1-alpha _ chr5:24289226-24290577 FORWARD
26	26	AT1G07930.1	140.35	11	11	28192	5	5	5	Carbamidomethylation	49502	elongation factor 1-alpha / EF-1-alpha _ chr1:2459014-2460458 FORWARD
26	27	AT5G60390.3	140.35	11	11	28192	5	5	5	Carbamidomethylation	49502	elongation factor 1-alpha / EF-1-alpha _ chr5:24289226-24290675 FORWARD
26	28	AT5G60390.1	140.35	11	11	28192	5	5	5	Carbamidomethylation	49502	elongation factor 1-alpha / EF-1-alpha _ chr5:24289226-24290675 FORWARD
26	29	AT1G07940.2	140.35	11	11	28192	5	5	5	Carbamidomethylation	49502	elongation factor 1-alpha / EF-1-alpha _ chr1:2463350-2464792 REVERSE
26	30	AT1G07920.1	140.35	11	11	28192	5	5	5	Carbamidomethylation	49502	elongation factor 1-alpha / EF-1-alpha _ chr1:2455559-2457001 FORWARD
26	25	AT1G07940.1	140.35	11	11	28192	5	5	5	Carbamidomethylation	49502	elongation factor 1-alpha / EF-1-alpha _ chr1:2463350-2464792 REVERSE
48	123	AT4G39260.3	98.18	36	36	26281	4	2	4		10230	GR-RBP8; RNA binding / nucleic acid binding / nucleotide binding _ chr4:18274166-18274958 REVERSE
48	124	AT4G39260.2	98.18	26	26	26281	4	2	4		12807	GR-RBP8; RNA binding / nucleic acid binding / nucleotide binding _ chr4:18274166-18274958 REVERSE
48	125	AT4G39260.1	98.18	20	20	26281	4	2	4		16579	GR-RBP8; RNA binding / nucleic acid binding / nucleotide binding _ chr4:18274166-18274958 REVERSE
36	393	AT1G28290.2	80.28	9	9	26150	3	3	5		33932	AGP31 (arabinogalactan-protein 31) _ chr1:9889331-9890843 REVERSE
36	394	AT1G28290.1	80.28	8	8	26150	3	3	5		38489	AGP31 (arabinogalactan-protein 31) _ chr1:9889331-9890843 REVERSE
72	411	AT3G23450.1	82.61	7	7	25964	3	3	3		34865	unknown protein _ chr3:8410483-8411841 FORWARD
58	102	AT1G56070.1	53.39	2	2	25858	2	2	3		93891	LOS1; copper ion binding / translation elongation factor/ translation factor nucleic acid binding _ chr1:20968245-20971077 REVERSE
27	212	AT5G49460.1	154.42	12	12	21684	5	5	5	Carbamidomethylation	65828	ACLB-2 (ATP CITRATE LYASE SUBUNIT B 2); ATP citrate synthase _ chr5:20055048-20058195 FORWARD
27	213	AT3G06650.1	154.42	12	12	21684	5	5	5	Carbamidomethylation	65814	ACLB-1; ATP citrate synthase _ chr3:2079247-2082633 REVERSE
43	405	AT2G44530.2	131.09	14	14	21516	4	3	4		42497	ribose-phosphate pyrophosphokinase putative / phosphoribosyl diphosphate synthetase putative _ chr2:18383732-18385974 FORWARD
43	406	AT2G44530.1	131.09	14	14	21516	4	3	4		42625	ribose-phosphate pyrophosphokinase putative / phosphoribosyl diphosphate synthetase putative _ chr2:18383732-18385974 FORWARD
51	151	AT2G18020.1	122.66	17	17	21455	4	4	4		27859	EMB2296 (embryo defective 2296); structural constituent of ribosome _ chr2:7837151-7838160 FORWARD
11	10	cont136	166.35	12	12	20414	8	8	8		63346	crahCP1812051 keratin 10 (epidermolytic hyperkeratosis; keratosis palmaris et plantaris) [Homo sapiens (contaminant)]
11	6	cont129	166.35	13	13	20414	8	8	8		58827	trmQ8N175 Keratin 10 [Homo sapiens (contaminant)]
11	7	cont133	166.35	12	12	20414	8	8	8		59528	pirKRHU0 keratin 10 type I cytoskeletal - human [Homo sapiens (contaminant)]
11	8	cont122	166.35	12	12	20414	8	8	8		59519	sptP13645 Keratin type I cytoskeletal 10 (Cytokeratin 10) (K10) (CK 10) [Homo sapiens (contaminant)]
11	9	P13645	166.35	12	12	20414	8	8	8		59511	SWISS-PROT:P13645 Tax_Id=9606 Gene_Symbol=KRT10 Keratin type I cytoskeletal 10
22	38	AT2G07698.1	149.06	8	8	20111	6	6	6	Oxidation (M)	85933	ATP synthase alpha chain mitochondrial putative _ chr2:3361474-3364028 FORWARD
22	59	ATMG01190.1	149.06	12	12	20111	6	6	6	Oxidation (M)	54971	ATPase subunit 1 _ chrM:302166-303689 REVERSE
69	126	AT2G02930.1	97.71	16	16	19163	3	3	3		24121	ATGSTF3 (GLUTATHIONE S-TRANSFERASE F3); glutathione transferase _ chr2:851348-852106 REVERSE
69	83	AT4G02520.1	97.71	16	16	19163	3	3	3		24129	ATGSTF2 (GLUTATHIONE S-TRANSFERASE PHI 2); glutathione binding / glutathione transferase _ chr4:1110673-1111531 REVERSE
21	22	AT5G02490.1	170.22	11	11	18858	6	4	6		71387	heat shock cognate 70 kDa protein 2 (HSC70-2) (HSP70-2) _ chr5:550296-552565 REVERSE
21	14	AT5G02500.1	170.22	11	11	18858	6	4	6		71358	HSC70-1 (HEAT SHOCK COGNATE PROTEIN 70-1); ATP binding _ chr5:554055-556334 REVERSE
21	15	AT3G12580.1	170.22	11	11	18858	6	4	6		71102	HSP70 (heat shock protein 70); ATP binding _ chr3:3991487-3993689 REVERSE
21	21	AT3G09440.1	170.22	11	11	18858	6	4	6		71148	heat shock cognate 70 kDa protein 3 (HSC70-3) (HSP70-3) _ chr3:2903434-2905632 REVERSE
21	58	AT1G56410.1	170.22	12	12	18858	6	4	6		68357	ERD2 (EARLY-RESPONSIVE TO DEHYDRATION 2); ATP binding _ chr1:21117147-21119241 FORWARD
21	55	AT5G02500.2	170.22	14	14	18858	6	4	6		57237	HSC70-1 (HEAT SHOCK COGNATE PROTEIN 70-1); ATP binding _ chr5:554055-556334 REVERSE
10	70	AT5G42020.1	177.22	14	14	18613	9	6	9		73561	BIP2; ATP binding _ chr5:16807697-16810480 REVERSE
10	71	AT5G28540.1	177.22	14	14	18613	9	6	9		73629	BIP1; ATP binding _ chr5:10540665-10543274 REVERSE
14	66	AT3G52930.1	186.97	23	23	16814	7	7	7		38540	fructose-bisphosphate aldolase putative _ chr3:19627383-19628874 REVERSE
80	7283	P02754	92.85	17	17	16769	3	3	3		18281	SWISS-PROT:P02754 Beta-lactoglobulin - Bos taurus (Bovine).
13	62	P35527	138.27	13	13	15375	6	6	7	Oxidation (M)	62129	SWISS-PROT:P35527 Tax_Id=9606 Gene_Symbol=KRT9 Keratin type I cytoskeletal 9
28	63	AT3G08580.1	97.93	12	12	15144	5	5	5	Oxidation (M)	41476	AAC1 (ADP/ATP CARRIER 1); ATP:ADP antiporter/ binding _ chr3:2605706-2607030 REVERSE
28	64	AT3G08580.2	97.93	12	12	15144	5	5	5	Oxidation (M)	41476	AAC1 (ADP/ATP CARRIER 1); ATP:ADP antiporter/ binding _ chr3:2605706-2607030 REVERSE
41	23	AT5G62390.1	99.91	9	9	15032	4	4	4		51567	ATBAG7 (ARABIDOPSIS THALIANA BCL-2-ASSOCIATED ATHANOGENE 7); calmodulin binding _ chr5:25052377-25054170 REVERSE
82	98	AT1G04480.1	75.36	19	19	14349	3	3	3		15027	60S ribosomal protein L23 (RPL23A) _ chr1:1216110-1217257 FORWARD
82	99	AT3G04400.1	75.36	19	19	14349	3	3	3		15027	emb2171 (embryo defective 2171); structural constituent of ribosome _ chr3:1167339-1168308 FORWARD
82	97	AT2G33370.1	75.36	19	19	14349	3	3	3		15027	60S ribosomal protein L23 (RPL23B) _ chr2:14143718-14144644 REVERSE
89	108	AT1G04410.1	61.66	5	5	14119	2	2	2		35571	malate dehydrogenase cytosolic putative _ chr1:1189418-1191267 REVERSE
49	443	AT1G53770.1	99.33	8	8	13962	4	4	4		63943	unknown protein _ chr1:20071460-20073708 REVERSE
52	215	AT2G21660.2	106.68	23	23	13498	4	2	4		15548	CCR2 (COLD CIRCADIAN RHYTHM AND RNA BINDING 2); RNA binding / double-stranded DNA binding / single-stranded DNA binding _ chr2:9265477-9266316 REVERSE
52	216	AT2G21660.1	106.68	21	21	13498	4	2	4		16890	CCR2 (COLD CIRCADIAN RHYTHM AND RNA BINDING 2); RNA binding / double-stranded DNA binding / single-stranded DNA binding _ chr2:9265477-9266316 REVERSE
76	86	AT1G02930.1	97.99	13	13	12899	3	3	3		23486	ATGSTF6 (GLUTATHIONE S-TRANSFERASE); copper ion binding / glutathione binding / glutathione transferase _ chr1:661363-662191 REVERSE
76	56	AT1G02920.1	97.99	13	13	12899	3	3	3		23598	GSTF7; copper ion binding / glutathione binding / glutathione transferase _ chr1:658886-659705 REVERSE
56	19	AT5G17920.1	106.96	4	4	12839	3	3	3		84357	ATMS1; 5-methyltetrahydropteroyltriglutamate-homocysteine S-methyltransferase/ copper ion binding / methionine synthase _ chr5:5935771-5939195 FORWARD
56	20	AT5G17920.2	106.96	4	4	12839	3	3	3		84357	ATMS1; 5-methyltetrahydropteroyltriglutamate-homocysteine S-methyltransferase/ methionine synthase _ chr5:5935771-5939195 FORWARD
23	100	AT5G56030.1	132.08	9	9	12523	6	6	6		80064	HSP81-2 (HEAT SHOCK PROTEIN 81-2); ATP binding _ chr5:22686923-22689433 FORWARD
23	92	AT5G56010.1	132.08	9	9	12523	6	6	6		80052	HSP81-3; ATP binding / unfolded protein binding _ chr5:22681410-22683911 FORWARD
23	93	AT5G56000.1	132.08	9	9	12523	6	6	6		80141	heat shock protein 81-4 (HSP81-4) _ chr5:22677602-22680067 REVERSE
60	331	AT1G67090.1	120.12	18	18	12442	3	3	3	Carbamidomethylation	20216	RBCS1A (RIBULOSE BISPHOSPHATE CARBOXYLASE SMALL CHAIN 1A); copper ion binding / ribulose-bisphosphate carboxylase _ chr1:25048465-25049249 REVERSE
45	198	AT3G49490.1	125.23	5	5	12337	4	4	4	Carbamidomethylation	105345	unknown protein _ chr3:18344926-18348648 REVERSE
24	3320	AT4G30170.1	153.13	18	18	12044	5	5	6		35829	peroxidase putative _ chr4:14762922-14764482 FORWARD
55	160	Q2UVX4	94.47	2	2	11656	3	3	3	Carbamidomethylation	187366	SWISS-PROT:Q2UVX4 (Bos taurus) Complement C3 precursor
37	32	AT4G13940.3	107.03	9	9	11483	4	4	4		48407	MEE58 (MATERNAL EFFECT EMBRYO ARREST 58); adenosylhomocysteinase/ copper ion binding _ chr4:8054931-8056676 FORWARD
37	33	AT4G13940.1	107.03	8	8	11483	4	4	4		53379	MEE58 (MATERNAL EFFECT EMBRYO ARREST 58); adenosylhomocysteinase/ copper ion binding _ chr4:8054931-8056676 FORWARD
126	7304	AT2G38530.1	49.78	15	15	10815	2	2	2	Carbamidomethylation; Oxidation (M)	11938	LTP2 (LIPID TRANSFER PROTEIN 2); lipid binding _ chr2:16128481-16128948 FORWARD
46	483	AT5G59090.2	96.24	5	5	10708	4	4	4	Carbamidomethylation	77515	ATSBT4.12; identical protein binding / serine-type endopeptidase _ chr5:23852125-23855235 REVERSE
46	484	AT5G59090.3	96.24	5	5	10708	4	4	4	Carbamidomethylation	77855	ATSBT4.12; identical protein binding / serine-type endopeptidase _ chr5:23852125-23855235 REVERSE
46	485	AT5G59090.1	96.24	5	5	10708	4	4	4	Carbamidomethylation	78097	ATSBT4.12; identical protein binding / serine-type endopeptidase _ chr5:23852125-23855235 REVERSE
35	7281	P02662	117.62	16	16	10518	4	4	5		22975	SWISS-PROT:P02662 Alpha-S1-casein - Bos taurus (Bovine).
35	7282	cont81	117.62	14	14	10518	4	4	5		24529	gi115646 | sp P02662 CAS1_BOVIN Alpha-S1-casein precursor [Bos taurus (contaminant)]
18	1439	AT5G17820.1	130.29	19	19	10324	6	6	7		34098	peroxidase 57 (PER57) (P57) (PRXR10) _ chr5:5888195-5890101 REVERSE
19	16	P35908	138.24	10	10	10071	6	4	6		65865	SWISS-PROT:P35908 Tax_Id=9606 Gene_Symbol=KRT2 Keratin type II cytoskeletal 2 epidermal
81	142	AT5G44020.1	96.8	11	11	9959.5	3	3	3		31056	acid phosphatase class B family protein _ chr5:17712433-17714046 FORWARD
50	147	AT2G44120.1	95.42	16	16	9818.1	4	4	4		27940	60S ribosomal protein L7 (RPL7C) _ chr2:18249227-18250402 REVERSE
50	146	AT2G01250.1	95.42	16	16	9818.1	4	4	4		28171	60S ribosomal protein L7 (RPL7B) _ chr2:132943-134264 REVERSE
50	148	AT2G44120.2	95.42	16	16	9818.1	4	4	4		28520	60S ribosomal protein L7 (RPL7C) _ chr2:18249227-18250417 REVERSE
91	7285	AT1G68560.1	49	2	2	9656.6	2	2	2		102399	XYL1 (ALPHA-XYLOSIDASE 1); alpha-N-arabinofuranosidase/ hydrolase hydrolyzing O-glycosyl compounds / xylan 1 4-beta-xylosidase _ chr1:25734435-25737897 REVERSE
74	131	AT3G49010.4	95.45	15	15	8873.2	3	3	3		23540	ATBBC1 (ARABIDOPSIS THALIANA BREAST BASIC CONSERVED 1); structural constituent of ribosome _ chr3:18166971-18168047 REVERSE
74	132	AT3G49010.3	95.45	15	15	8873.2	3	3	3		23767	ATBBC1 (ARABIDOPSIS THALIANA BREAST BASIC CONSERVED 1); structural constituent of ribosome _ chr3:18166971-18168047 REVERSE
74	133	AT3G49010.2	95.45	15	15	8873.2	3	3	3		23767	ATBBC1 (ARABIDOPSIS THALIANA BREAST BASIC CONSERVED 1); structural constituent of ribosome _ chr3:18166971-18168047 REVERSE
74	134	AT3G49010.1	95.45	15	15	8873.2	3	3	3		23767	ATBBC1 (ARABIDOPSIS THALIANA BREAST BASIC CONSERVED 1); structural constituent of ribosome _ chr3:18166971-18168047 REVERSE
103	209	AT3G52580.1	93.23	16	16	8091.2	2	2	2		16238	40S ribosomal protein S14 (RPS14C) _ chr3:19503324-19504701 FORWARD
103	127	AT2G36160.1	93.23	16	16	8091.2	2	2	2		16257	40S ribosomal protein S14 (RPS14A) _ chr2:15169925-15171159 FORWARD
103	210	AT3G11510.1	93.23	16	16	8091.2	2	2	2		16273	40S ribosomal protein S14 (RPS14B) _ chr3:3623757-3624866 REVERSE
75	614	AT3G01190.1	108.29	12	12	7985.8	3	3	3		34950	peroxidase 27 (PER27) (P27) (PRXR7) _ chr3:67236-68477 REVERSE
79	4230	AT1G51560.1	106.61	9	9	7954.5	3	3	3		43583	FMN binding _ chr1:19119900-19121859 REVERSE
113	454	AT5G56500.1	76.02	4	4	7935.2	2	2	2		63242	ATP binding / protein binding _ chr5:22874058-22876966 FORWARD
113	323	AT3G13470.1	76.02	4	4	7935.2	2	2	2		63342	chaperonin putative _ chr3:4389685-4392624 FORWARD
113	455	AT5G56500.2	76.02	4	4	7935.2	2	2	2		63325	ATP binding / protein binding _ chr5:22874058-22876966 FORWARD
113	324	AT1G55490.1	76.02	4	4	7935.2	2	2	2		63809	CPN60B (CHAPERONIN 60 BETA); ATP binding / protein binding _ chr1:20715717-20718673 REVERSE
113	325	AT1G55490.2	76.02	4	4	7935.2	2	2	2		63809	CPN60B (CHAPERONIN 60 BETA); ATP binding / protein binding _ chr1:20715717-20718673 REVERSE
99	303	cont124	66.38	20	20	7865.8	2	2	2		11284	sptP81605 Dermcidin precursor (Preproteolysin) (Contains: Survival-promoting peptide; DCD-1) [Homo sapiens (contaminant)]
47	51	AT1G18540.1	102.84	19	19	7811	4	2	4		26153	60S ribosomal protein L6 (RPL6A) _ chr1:6377448-6378548 REVERSE
124	280	AT3G27360.1	52.19	10	10	7513.7	2	2	2		15268	histone H3 _ chr3:10129459-10129869 REVERSE
124	282	AT4G40040.2	52.19	10	10	7513.7	2	2	2		15406	histone H3.2 _ chr4:18557539-18558236 REVERSE
124	285	AT1G09200.1	52.19	10	10	7513.7	2	2	2		15268	histone H3 _ chr1:2971722-2972132 REVERSE
124	286	AT4G40040.1	52.19	10	10	7513.7	2	2	2		15406	histone H3.2 _ chr4:18557539-18558236 REVERSE
124	287	AT4G40030.1	52.19	10	10	7513.7	2	2	2		15406	histone H3.2 _ chr4:18555840-18556417 REVERSE
124	288	AT5G10400.1	52.19	10	10	7513.7	2	2	2		15268	histone H3 _ chr5:3270478-3270888 REVERSE
124	289	AT5G10980.1	52.19	10	10	7513.7	2	2	2		15406	histone H3 _ chr5:3472591-3473349 REVERSE
124	281	AT5G10390.1	52.19	10	10	7513.7	2	2	2		15268	histone H3 _ chr5:3269065-3269475 REVERSE
124	283	AT4G40030.3	52.19	10	10	7513.7	2	2	2		15406	histone H3.2 _ chr4:18555840-18556417 REVERSE
124	284	AT5G65360.1	52.19	10	10	7513.7	2	2	2		15268	histone H3 _ chr5:26120099-26120509 REVERSE
124	290	AT5G65350.1	52.19	10	10	7513.7	2	2	2		15591	histone H3 _ chr5:26119406-26119825 REVERSE
124	291	AT4G40030.2	52.19	9	9	7513.7	2	2	2		18702	histone H3.2 _ chr4:18555840-18556827 REVERSE
78	523	AT3G09260.1	99.88	7	7	7494.6	3	3	3	Carbamidomethylation	59721	PYK10; beta-glucosidase/ copper ion binding / fucosidase/ hydrolase hydrolyzing O-glycosyl compounds _ chr3:2840657-2843730 REVERSE
63	121	AT2G28000.1	93.84	6	6	7349	3	3	3		62072	CPN60A (CHAPERONIN-60ALPHA); ATP binding / protein binding _ chr2:11926603-11929184 FORWARD
31	94	AT1G08250.1	111.26	11	11	7292.4	5	5	5		44802	ADT6 (arogenate dehydratase 6); arogenate dehydratase/ prephenate dehydratase _ chr1:2588994-2590235 REVERSE
40	60	AT1G74050.1	110.5	19	19	7284.6	4	2	4		26107	60S ribosomal protein L6 (RPL6C) _ chr1:27847256-27848680 REVERSE
40	61	AT1G74060.1	110.5	19	19	7284.6	4	2	4		26009	60S ribosomal protein L6 (RPL6B) _ chr1:27850033-27851299 REVERSE
34	54	AT5G10360.1	101.75	14	14	7112.9	3	3	5		28162	EMB3010 (embryo defective 3010); structural constituent of ribosome _ chr5:3258734-3260142 REVERSE
34	53	AT4G31700.1	101.75	14	14	7112.9	3	3	5		28367	RPS6 (RIBOSOMAL PROTEIN S6); structural constituent of ribosome _ chr4:15346306-15347714 REVERSE
94	317	AT1G17860.1	52.95	10	10	7100.8	2	2	2		22082	trypsin and protease inhibitor family protein / Kunitz family protein _ chr1:6149343-6149933 FORWARD
100	4440	AT2G38540.1	69.2	16	16	6746.1	2	2	2	Carbamidomethylation	11755	LP1; calmodulin binding _ chr2:16130418-16130893 FORWARD
85	112	AT4G14960.2	52.21	4	4	6440.3	2	2	2		49538	TUA6; structural constituent of cytoskeleton _ chr4:8548769-8550319 REVERSE
85	113	AT5G19780.1	52.21	4	4	6440.3	2	2	2		49654	TUA5; structural constituent of cytoskeleton _ chr5:6687212-6688926 FORWARD
85	115	AT5G19770.1	52.21	4	4	6440.3	2	2	2		49654	TUA3; structural constituent of cytoskeleton _ chr5:6682761-6684474 REVERSE
85	111	AT1G50010.1	52.21	4	4	6440.3	2	2	2		49541	TUA2; structural constituent of cytoskeleton _ chr1:18517737-18519729 FORWARD
85	114	AT1G04820.1	52.21	4	4	6440.3	2	2	2		49541	TUA4; structural constituent of cytoskeleton _ chr1:1356421-1358266 REVERSE
85	157	AT4G14960.1	52.21	4	4	6440.3	2	2	2		47235	TUA6; structural constituent of cytoskeleton _ chr4:8548753-8550319 REVERSE
106	122	AT5G20290.1	86.39	14	14	6242.6	2	2	2		24994	40S ribosomal protein S8 (RPS8A) _ chr5:6851695-6853012 REVERSE
71	534	AT5G27850.1	101.28	17	17	5969.6	3	3	3	Carbamidomethylation	20967	60S ribosomal protein L18 (RPL18C) _ chr5:9873169-9874297 FORWARD
96	139	AT2G41840.1	73.75	8	8	5941.6	2	2	2		30879	40S ribosomal protein S2 (RPS2C) _ chr2:17460016-17461398 REVERSE
42	191	AT1G48920.1	92.27	7	7	5781.3	4	4	4		58773	ATNUC-L1; nucleic acid binding / nucleotide binding _ chr1:18098186-18101422 FORWARD
66	377	AT1G72730.1	101.04	9	9	5382.7	3	3	3		46771	eukaryotic translation initiation factor 4A putative / eIF-4A putative _ chr1:27378040-27379593 REVERSE
66	374	AT3G13920.3	101.04	10	10	5382.7	3	3	3		45701	EIF4A1 (EUKARYOTIC TRANSLATION INITIATION FACTOR 4A1); ATP-dependent helicase/ translation initiation factor _ chr3:4592635-4594094 REVERSE
66	375	AT3G13920.1	101.04	9	9	5382.7	3	3	3		46705	EIF4A1 (EUKARYOTIC TRANSLATION INITIATION FACTOR 4A1); ATP-dependent helicase/ translation initiation factor _ chr3:4592635-4594128 REVERSE
66	376	AT1G54270.1	101.04	9	9	5382.7	3	3	3		46763	EIF4A-2; ATP-dependent helicase/ translation initiation factor _ chr1:20260495-20262018 FORWARD
66	378	AT3G13920.2	101.04	9	9	5382.7	3	3	3		46950	EIF4A1 (EUKARYOTIC TRANSLATION INITIATION FACTOR 4A1); ATP-dependent helicase/ translation initiation factor _ chr3:4592586-4594128 REVERSE
104	217	AT3G45030.1	84.12	19	19	5376	2	2	2		13878	40S ribosomal protein S20 (RPS20A) _ chr3:16471606-16472312 REVERSE
104	218	AT5G62300.2	84.12	19	19	5376	2	2	2		13878	40S ribosomal protein S20 (RPS20C) _ chr5:25021388-25022235 REVERSE
104	219	AT5G62300.1	84.12	19	19	5376	2	2	2		13878	40S ribosomal protein S20 (RPS20C) _ chr5:25021388-25022235 REVERSE
77	7278	AT3G16420.3	100.99	10	10	5292.5	3	3	3		32158	PBP1 (PYK10-BINDING PROTEIN 1); copper ion binding _ chr3:5579560-5580674 FORWARD
77	7279	AT3G16420.2	100.99	10	10	5292.5	3	3	3		32158	PBP1 (PYK10-BINDING PROTEIN 1); copper ion binding _ chr3:5579560-5580674 FORWARD
77	7280	AT3G16420.1	100.99	10	10	5292.5	3	3	3		32158	PBP1 (PYK10-BINDING PROTEIN 1); copper ion binding _ chr3:5579560-5580674 FORWARD
68	577	AT5G42080.1	82.08	6	6	5225.1	3	3	3		68172	ADL1 (ARABIDOPSIS DYNAMIN-LIKE PROTEIN); GTP binding / GTPase/ protein binding _ chr5:16820661-16824536 REVERSE
120	7299	AT2G30620.1	70.5	6	6	5206.3	2	2	2		28487	histone H1.2 _ chr2:13045360-13046267 FORWARD
120	7300	AT1G06760.1	70.5	6	6	5206.3	2	2	2		28947	histone H1 putative _ chr1:2076687-2077616 REVERSE
44	4203	AT3G14310.1	141.34	10	10	5098.4	4	4	4		64256	ATPME3; pectinesterase _ chr3:4772214-4775095 REVERSE
57	328	AT2G35390.2	120.66	9	9	5054.8	3	2	3		43695	ribose-phosphate pyrophosphokinase 1 / phosphoribosyl diphosphate synthetase 1 (PRSI) _ chr2:14895528-14897581 REVERSE
57	327	AT2G35390.1	120.66	10	10	5054.8	3	2	3		38272	ribose-phosphate pyrophosphokinase 1 / phosphoribosyl diphosphate synthetase 1 (PRSI) _ chr2:14895528-14897098 REVERSE
57	407	AT1G32380.1	120.66	9	9	5054.8	3	2	3		43333	ribose-phosphate pyrophosphokinase 2 / phosphoribosyl diphosphate synthetase 2 (PRS2) _ chr1:11682033-11684229 FORWARD
116	816	AT3G09840.1	60.33	2	2	4962.5	2	2	2		89393	CDC48 (CELL DIVISION CYCLE 48); ATPase/ identical protein binding _ chr3:3019494-3022832 FORWARD
116	817	AT5G03340.1	60.33	2	2	4962.5	2	2	2		89958	cell division cycle protein 48 putative / CDC48 putative _ chr5:810091-813133 REVERSE
38	274	AT3G13930.1	109.15	9	9	4902.6	4	4	4		58468	dihydrolipoamide S-acetyltransferase putative _ chr3:4596240-4600143 FORWARD
59	7274	AT3G03560.1	87.76	7	7	4887.3	3	3	3		59122	unknown protein _ chr3:853153-856486 REVERSE
15	35	AT1G49240.1	151.5	23	23	4737.6	7	2	7	Oxidation (M)	41863	ACT8 (ACTIN 8); copper ion binding / structural constituent of cytoskeleton _ chr1:18216539-18217947 FORWARD
15	36	AT3G18780.2	151.5	23	23	4737.6	7	2	7	Oxidation (M)	41877	ACT2 (ACTIN 2); structural constituent of cytoskeleton _ chr3:6475535-6476832 FORWARD
53	89	AT4G20260.1	97.34	16	16	4636.5	3	3	4		24584	DREPP plasma membrane polypeptide family protein _ chr4:10941593-10943227 FORWARD
53	90	AT4G20260.3	97.34	16	16	4636.5	3	3	4		24584	DREPP plasma membrane polypeptide family protein _ chr4:10941593-10943227 FORWARD
53	88	AT4G20260.2	97.34	16	16	4636.5	3	3	4		24584	DREPP plasma membrane polypeptide family protein _ chr4:10941593-10943227 FORWARD
53	91	AT4G20260.4	97.34	16	16	4636.5	3	3	4		24712	DREPP plasma membrane polypeptide family protein _ chr4:10941593-10943227 FORWARD
54	186	AT4G30190.1	89.74	3	3	4592.4	3	3	3		104401	AHA2; ATPase/ hydrogen-exporting ATPase phosphorylative mechanism _ chr4:14770820-14775920 REVERSE
16	69	AT3G09630.1	140.58	17	17	4562.9	7	3	7	Carbamidomethylation; Oxidation (M)	44702	60S ribosomal protein L4/L1 (RPL4A) _ chr3:2953813-2955444 FORWARD
90	159	AT3G60750.1	59.89	3	3	4549	2	2	2		79968	transketolase putative _ chr3:22454004-22456824 FORWARD
73	520	AT1G66270.2	106.24	7	7	4508.9	3	2	3		59494	BGLU21; catalytic/ cation binding / hydrolase hydrolyzing O-glycosyl compounds _ chr1:24700110-24702995 REVERSE
73	521	AT1G66270.1	106.24	7	7	4508.9	3	2	3		59664	BGLU21; catalytic/ cation binding / hydrolase hydrolyzing O-glycosyl compounds _ chr1:24700110-24702995 REVERSE
114	163	AT5G35630.1	61.62	5	5	4383.4	2	2	2		47411	GS2 (GLUTAMINE SYNTHETASE 2); glutamate-ammonia ligase _ chr5:13831220-13833239 FORWARD
114	161	AT5G35630.3	61.62	5	5	4383.4	2	2	2		47411	GS2 (GLUTAMINE SYNTHETASE 2); glutamate-ammonia ligase _ chr5:13831220-13833239 FORWARD
114	162	AT5G35630.2	61.62	5	5	4383.4	2	2	2		47411	GS2 (GLUTAMINE SYNTHETASE 2); glutamate-ammonia ligase _ chr5:13831220-13833239 FORWARD
101	451	AT2G27710.2	78.24	10	10	4162.3	2	2	2		11444	60S acidic ribosomal protein P2 (RPP2B) _ chr2:11816929-11817670 FORWARD
101	448	AT2G27710.1	78.24	10	10	4162.3	2	2	2		11444	60S acidic ribosomal protein P2 (RPP2B) _ chr2:11816929-11817670 FORWARD
101	449	AT2G27720.1	78.24	10	10	4162.3	2	2	2		11452	60S acidic ribosomal protein P2 (RPP2A) _ chr2:11818696-11819370 FORWARD
101	450	AT2G27710.3	78.24	10	10	4162.3	2	2	2		11444	60S acidic ribosomal protein P2 (RPP2B) _ chr2:11816929-11817670 FORWARD
101	452	AT2G27720.3	78.24	9	9	4162.3	2	2	2		12707	60S acidic ribosomal protein P2 (RPP2A) _ chr2:11818696-11819370 FORWARD
101	453	AT2G27720.2	78.24	9	9	4162.3	2	2	2		13031	60S acidic ribosomal protein P2 (RPP2A) _ chr2:11818696-11819370 FORWARD
115	7296	AT2G19730.1	70.95	18	18	4111.6	2	2	2		15895	60S ribosomal protein L28 (RPL28A) _ chr2:8511752-8512995 FORWARD
115	7297	AT2G19730.2	70.95	18	18	4111.6	2	2	2		15895	60S ribosomal protein L28 (RPL28A) _ chr2:8511752-8512995 FORWARD
115	409	AT2G19730.3	70.95	18	18	4111.6	2	2	2		15895	60S ribosomal protein L28 (RPL28A) _ chr2:8511752-8512995 FORWARD
61	379	AT2G39730.3	86.69	7	7	3761.4	3	3	3		48501	RCA (RUBISCO ACTIVASE); ADP binding / ATP binding / enzyme regulator/ ribulose-1 5-bisphosphate carboxylase/oxygenase activator _ chr2:16571174-16573345 REVERSE
61	380	AT2G39730.2	86.69	7	7	3761.4	3	3	3		49100	RCA (RUBISCO ACTIVASE); ADP binding / ATP binding / enzyme regulator/ ribulose-1 5-bisphosphate carboxylase/oxygenase activator _ chr2:16571046-16573345 REVERSE
61	381	AT2G39730.1	86.69	7	7	3761.4	3	3	3		51981	RCA (RUBISCO ACTIVASE); ADP binding / ATP binding / enzyme regulator/ ribulose-1 5-bisphosphate carboxylase/oxygenase activator _ chr2:16570951-16573345 REVERSE
117	478	AT3G52300.1	59.82	13	13	3753.7	2	2	2		19586	ATPQ (ATP SYNTHASE D CHAIN MITOCHONDRIAL); hydrogen ion transmembrane transporter _ chr3:19396689-19398119 FORWARD
62	7275	AT5G65020.1	111.66	13	13	3675.7	3	3	3		36266	ANNAT2 (Annexin Arabidopsis 2); calcium ion binding / calcium-dependent phospholipid binding _ chr5:25973915-25975554 FORWARD
123	251	AT1G04040.1	55.42	6	6	3540.2	2	2	2		31096	acid phosphatase class B family protein _ chr1:1042564-1043819 REVERSE
64	7276	AT1G10290.1	74.54	3	3	3460.9	3	3	3		99166	ADL6 (DYNAMIN-LIKE PROTEIN 6); GTPase _ chr1:3370774-3377120 FORWARD
64	7277	AT1G59610.1	74.54	3	3	3460.9	3	3	3		100228	ADL3 (ARABIDOPSIS DYNAMIN-LIKE 3); GTPase _ chr1:21893413-21900780 FORWARD
97	7292	AT5G08440.1	55.14	3	3	3265.8	2	2	2		80562	unknown protein _ chr5:2721037-2726970 FORWARD
84	179	AT5G64100.1	63.49	5	5	3176.6	2	2	2		35679	peroxidase putative _ chr5:25650824-25652062 REVERSE
111	214	AT1G76180.1	85.63	13	13	3174.6	2	2	2		20786	ERD14 (EARLY RESPONSE TO DEHYDRATION 14); calcium ion binding _ chr1:28587013-28587657 REVERSE
119	7298	AT1G05260.1	82.05	8	8	3157.7	2	2	2		34906	RCI3 (RARE COLD INDUCIBLE GENE 3); peroxidase _ chr1:1529827-1531271 FORWARD
107	220	AT1G67430.1	79.52	10	10	3044	2	2	2		19854	60S ribosomal protein L17 (RPL17B) _ chr1:25262209-25263627 FORWARD
107	221	AT1G27400.1	79.52	10	10	3044	2	2	2		19897	60S ribosomal protein L17 (RPL17A) _ chr1:9515230-9516725 FORWARD
86	313	AT3G53430.1	74.73	17	17	3002.6	2	2	2		17970	60S ribosomal protein L12 (RPL12B) _ chr3:19809895-19810395 REVERSE
86	314	AT2G37190.1	74.73	17	17	3002.6	2	2	2		17942	60S ribosomal protein L12 (RPL12A) _ chr2:15619559-15620059 REVERSE
86	320	AT5G60670.1	74.73	17	17	3002.6	2	2	2		17843	60S ribosomal protein L12 (RPL12C) _ chr5:24381066-24381566 REVERSE
125	7303	AT2G41800.1	49.85	6	6	2998.6	2	2	2		40370	FUNCTIONS IN: molecular_function unknown; INVOLVED IN: biological_process unknown; LOCATED IN: cell wall plant-type cell wall; EXPRESSED IN: 7 plant structures; EXPRESSED DURING: 4 anthesis C globular stage petal differentiation and expans...
109	460	AT3G09200.2	73.68	8	8	2854.4	2	2	2		30618	60S acidic ribosomal protein P0 (RPP0B) _ chr3:2823364-2825020 REVERSE
109	461	AT2G40010.1	73.68	8	8	2854.4	2	2	2		33667	60S acidic ribosomal protein P0 (RPP0A) _ chr2:16708578-16710448 REVERSE
109	462	AT3G09200.1	73.68	8	8	2854.4	2	2	2		34133	60S acidic ribosomal protein P0 (RPP0B) _ chr3:2823364-2825020 REVERSE
109	463	AT3G11250.1	73.68	7	7	2854.4	2	2	2		34390	60S acidic ribosomal protein P0 (RPP0C) _ chr3:3521453-3522826 FORWARD
122	4215	AT2G01140.1	61.07	6	6	2625.3	2	2	2		42327	fructose-bisphosphate aldolase putative _ chr2:95006-96491 REVERSE
70	136	AT1G09640.1	90.57	7	7	2083.6	3	3	3		46661	elongation factor 1B-gamma putative / eEF-1B gamma putative _ chr1:3120162-3122152 FORWARD
95	353	AT3G53020.1	56.91	12	12	1948.5	2	2	2		18632	STV1 (SHORT VALVE1); structural constituent of ribosome _ chr3:19660749-19661912 REVERSE
95	354	AT2G36620.1	56.91	12	12	1948.5	2	2	2		18850	RPL24A (ribosomal protein L24); structural constituent of ribosome _ chr2:15350548-15351819 REVERSE
108	7294	AT1G01510.1	76.97	4	4	1337.7	2	2	2		70150	AN (ANGUSTIFOLIA); protein binding _ chr1:187235-189836 FORWARD
92	3131	AT5G50420.1	67.56	4	4	905.51	2	2	2		64411	unknown protein _ chr5:20530453-20532635 REVERSE
110	128	AT1G62480.1	70.54	14	14	0	2	2	2		16628	vacuolar calcium-binding protein-related _ chr1:23128799-23129548 FORWARD

## Sheet: SB IP P53-2_proteins
IP-MS_p53_Rep2_Estr_induced
Protein Group	Protein ID	Accession	-10lgP	Coverage (%)	Coverage (%) Sample 5	Area Sample 5	#Peptides	#Unique	#Spec Sample 5	PTM	Avg. Mass	Description
7	208	Q1RMN8	108.94	9	9	1127600	2	2	13	Carbamidomethylation	24536	TREMBL:Q1RMN8 (Bos taurus) Similar to Immunoglobulin lambda-like polypeptide 1
6	84	cont69	160.39	31	31	593150	5	5	14		15727	gi27806789 | ref NP_776392.1 transthyretin (prealbumin amyloidosis type I) [Bos taurus (contaminant)]
11	129	cont142	159.28	71	71	545740	4	4	10	Oxidation (M)	8819	pdb1EPT_B B Chain B Porcine E-Trypsin (E.C.3.4.21.4) [Sus scrofa (contaminant)]
11	130	cont32	159.28	46	46	545740	4	4	10	Oxidation (M)	13292	gi1942351 | pdb 1AKS A Chain A Crystal Structure Of The First Active Autolysate Form Of The Porcine Alpha Trypsin [Sus scrofa (contaminant)]
11	116	cont143	159.28	26	26	545740	4	4	10	Oxidation (M)	23474	pdb1FNI_A A Chain A Crystal Structure Of Porcine Beta Trypsin With 0.01 percent Polydocanol [Sus scrofa (contaminant)]
11	117	cont40	159.28	26	26	545740	4	4	10	Oxidation (M)	23476	gi2914482 | pdb 1TFX A Chain A Complex Of The Second Kunitz Domain Of Tissue Factor Pathway Inhibitor With Porcine Trypsin [Sus scrofa (contaminant)]
11	118	cont23	159.28	26	26	545740	4	4	10	Oxidation (M)	23474	gi494360 | pdb 1MCT A Chain A Trypsin (E.C.3.4.21.4) Complexed With Inhibitor From Bitter Gourd [Sus scrofa (Contaminant)]
11	120	P00761	159.28	25	25	545740	4	4	10	Oxidation (M)	24409	SWISS-PROT:P00761|TRYP_PIG Trypsin - Sus scrofa (Pig).
11	119	cont141	159.28	25	25	545740	4	4	10	Oxidation (M)	24409	sptP00761 Trypsin precursor (EC 3.4.21.4) [Sus scrofa (contaminant)]
5	13	P02768-1	185.13	10	10	507320	7	7	14	Carbamidomethylation	69367	SWISS-PROT:P02768-1 Tax_Id=9606 Gene_Symbol=ALB Isoform 1 of Serum albumin precursor
4	34	ATCG00490.1	190.8	27	27	159450	13	13	15	Carbamidomethylation; Oxidation (M)	52955	large subunit of RUBISCO. Protein is tyrosine-phosphorylated and its phosphorylation state is modulated in response to ABA in Arabidopsis thaliana seeds. _ chrC:54958-56397 FORWARD
1	17	AT1G20620.5	232.42	31	31	123280	13	13	18		55968	CAT3 (CATALASE 3); catalase _ chr1:7143142-7146193 FORWARD
1	18	AT1G20620.1	232.42	31	31	123280	13	13	18		56695	CAT3 (CATALASE 3); catalase _ chr1:7143142-7146193 FORWARD
3	12	AT1G65260.1	194.45	34	34	118780	11	11	15		36392	PTAC4 (PLASTID TRANSCRIPTIONALLY ACTIVE4) _ chr1:24236329-24240428 FORWARD
9	275	AT4G13670.1	172.14	19	19	75200	7	7	11	Oxidation (M)	44020	PTAC5 (PLASTID TRANSCRIPTIONALLY ACTIVE5); heat shock protein binding / unfolded protein binding _ chr4:7948644-7950779 FORWARD
2	2	cont135	208.96	23	23	62222	13	9	17		66039	crahCP1609934.2 keratin 1 (epidermolytic hyperkeratosis) [Homo sapiens (contaminant)]
2	3	cont134	208.96	23	23	62222	13	9	17		66067	rfNP_006112.2 keratin 1 [Homo sapiens (contaminant)]
44	72	AT1G13440.2	114.69	16	16	40338	4	4	4		33906	GAPC2 (GLYCERALDEHYDE-3-PHOSPHATE DEHYDROGENASE C2); NAD or NADH binding / binding / catalytic/ glyceraldehyde-3-phosphate dehydrogenase (phosphorylating)/ glyceraldehyde-3-phosphate dehydrogenase _ chr1:4608465-4610494 REVERSE
44	74	AT3G04120.1	114.69	15	15	40338	4	4	4		36914	GAPC1 (GLYCERALDEHYDE-3-PHOSPHATE DEHYDROGENASE C SUBUNIT 1); glyceraldehyde-3-phosphate dehydrogenase (phosphorylating)/ glyceraldehyde-3-phosphate dehydrogenase _ chr3:1081077-1083131 FORWARD
44	73	AT1G13440.1	114.69	15	15	40338	4	4	4		36913	GAPC2 (GLYCERALDEHYDE-3-PHOSPHATE DEHYDROGENASE C2); NAD or NADH binding / binding / catalytic/ glyceraldehyde-3-phosphate dehydrogenase (phosphorylating)/ glyceraldehyde-3-phosphate dehydrogenase _ chr1:4608465-4610494 REVERSE
23	1	P04637	169.75	21	21	37441	7	7	7	Carbamidomethylation	43653	P53_HUMAN Cellular tumor antigen p53
14	26	AT1G07930.1	142.46	15	15	34711	7	7	8	Carbamidomethylation	49502	elongation factor 1-alpha / EF-1-alpha _ chr1:2459014-2460458 FORWARD
14	27	AT5G60390.3	142.46	15	15	34711	7	7	8	Carbamidomethylation	49502	elongation factor 1-alpha / EF-1-alpha _ chr5:24289226-24290675 FORWARD
14	28	AT5G60390.1	142.46	15	15	34711	7	7	8	Carbamidomethylation	49502	elongation factor 1-alpha / EF-1-alpha _ chr5:24289226-24290675 FORWARD
14	29	AT1G07940.2	142.46	15	15	34711	7	7	8	Carbamidomethylation	49502	elongation factor 1-alpha / EF-1-alpha _ chr1:2463350-2464792 REVERSE
14	30	AT1G07920.1	142.46	15	15	34711	7	7	8	Carbamidomethylation	49502	elongation factor 1-alpha / EF-1-alpha _ chr1:2455559-2457001 FORWARD
14	25	AT1G07940.1	142.46	15	15	34711	7	7	8	Carbamidomethylation	49502	elongation factor 1-alpha / EF-1-alpha _ chr1:2463350-2464792 REVERSE
43	142	AT5G44020.1	135.59	15	15	33777	4	4	5	Carbamidomethylation	31056	acid phosphatase class B family protein _ chr5:17712433-17714046 FORWARD
19	33	AT4G13940.1	127.83	12	12	31444	7	7	7	Carbamidomethylation	53379	MEE58 (MATERNAL EFFECT EMBRYO ARREST 58); adenosylhomocysteinase/ copper ion binding _ chr4:8054931-8056676 FORWARD
21	23	AT5G62390.1	129.67	15	15	30356	7	7	7		51567	ATBAG7 (ARABIDOPSIS THALIANA BCL-2-ASSOCIATED ATHANOGENE 7); calmodulin binding _ chr5:25052377-25054170 REVERSE
8	6	cont129	168.09	20	20	29897	12	11	12	Carbamidomethylation	58827	trmQ8N175 Keratin 10 [Homo sapiens (contaminant)]
8	7	cont133	168.09	19	19	29897	12	11	12	Carbamidomethylation	59528	pirKRHU0 keratin 10 type I cytoskeletal - human [Homo sapiens (contaminant)]
8	8	cont122	168.09	19	19	29897	12	11	12	Carbamidomethylation	59519	sptP13645 Keratin type I cytoskeletal 10 (Cytokeratin 10) (K10) (CK 10) [Homo sapiens (contaminant)]
8	9	P13645	168.09	19	19	29897	12	11	12	Carbamidomethylation	59511	SWISS-PROT:P13645 Tax_Id=9606 Gene_Symbol=KRT10 Keratin type I cytoskeletal 10
8	10	cont136	168.09	18	18	29897	12	11	12	Carbamidomethylation	63346	crahCP1812051 keratin 10 (epidermolytic hyperkeratosis; keratosis palmaris et plantaris) [Homo sapiens (contaminant)]
18	19	AT5G17920.1	171.39	12	12	29354	7	7	7		84357	ATMS1; 5-methyltetrahydropteroyltriglutamate-homocysteine S-methyltransferase/ copper ion binding / methionine synthase _ chr5:5935771-5939195 FORWARD
18	20	AT5G17920.2	171.39	12	12	29354	7	7	7		84357	ATMS1; 5-methyltetrahydropteroyltriglutamate-homocysteine S-methyltransferase/ methionine synthase _ chr5:5935771-5939195 FORWARD
64	76	AT2G31610.1	81.92	12	12	28660	3	3	3		27519	40S ribosomal protein S3 (RPS3A) _ chr2:13450384-13451669 FORWARD
45	102	AT1G56070.1	75.69	3	3	25959	3	3	4		93891	LOS1; copper ion binding / translation elongation factor/ translation factor nucleic acid binding _ chr1:20968245-20971077 REVERSE
15	14	AT5G02500.1	183.49	14	14	25437	8	6	8	Oxidation (M)	71358	HSC70-1 (HEAT SHOCK COGNATE PROTEIN 70-1); ATP binding _ chr5:554055-556334 REVERSE
15	22	AT5G02490.1	183.49	14	14	25437	8	6	8	Oxidation (M)	71387	heat shock cognate 70 kDa protein 2 (HSC70-2) (HSP70-2) _ chr5:550296-552565 REVERSE
36	344	AT3G21140.1	129.32	14	14	24678	5	5	5		42851	FMN binding _ chr3:7409696-7412086 REVERSE
27	81	AT1G43170.3	128.56	15	15	23305	6	6	6		44559	ARP1 (ARABIDOPSIS RIBOSOMAL PROTEIN 1); structural constituent of ribosome _ chr1:16266992-16268631 FORWARD
27	82	AT1G43170.2	128.56	15	15	23305	6	6	6		44559	ARP1 (ARABIDOPSIS RIBOSOMAL PROTEIN 1); structural constituent of ribosome _ chr1:16266992-16268631 FORWARD
27	80	AT1G43170.1	128.56	15	15	23305	6	6	6		44559	ARP1 (ARABIDOPSIS RIBOSOMAL PROTEIN 1); structural constituent of ribosome _ chr1:16266992-16268631 FORWARD
27	105	AT1G43170.4	128.56	20	20	23305	6	6	6		35064	ARP1 (ARABIDOPSIS RIBOSOMAL PROTEIN 1); structural constituent of ribosome _ chr1:16267519-16268631 FORWARD
46	151	AT2G18020.1	136.03	19	19	23105	3	3	4	Carbamidomethylation	27859	EMB2296 (embryo defective 2296); structural constituent of ribosome _ chr2:7837151-7838160 FORWARD
10	66	AT3G52930.1	221.48	31	31	22702	10	6	11		38540	fructose-bisphosphate aldolase putative _ chr3:19627383-19628874 REVERSE
24	212	AT5G49460.1	157.18	12	12	22365	6	6	7	Carbamidomethylation	65828	ACLB-2 (ATP CITRATE LYASE SUBUNIT B 2); ATP citrate synthase _ chr5:20055048-20058195 FORWARD
56	110	AT3G17390.1	82.66	9	9	22147	3	2	4		42796	MTO3 (METHIONINE OVER-ACCUMULATOR 3); methionine adenosyltransferase _ chr3:5952484-5953665 REVERSE
20	62	P35527	147.51	13	13	21931	7	6	7	Oxidation (M)	62129	SWISS-PROT:P35527 Tax_Id=9606 Gene_Symbol=KRT9 Keratin type I cytoskeletal 9
12	70	AT5G42020.1	167.81	14	14	20773	9	6	9		73561	BIP2; ATP binding _ chr5:16807697-16810480 REVERSE
12	71	AT5G28540.1	167.81	14	14	20773	9	6	9		73629	BIP1; ATP binding _ chr5:10540665-10543274 REVERSE
34	86	AT1G02930.1	130.19	15	15	20059	4	4	5		23486	ATGSTF6 (GLUTATHIONE S-TRANSFERASE); copper ion binding / glutathione binding / glutathione transferase _ chr1:661363-662191 REVERSE
34	56	AT1G02920.1	130.19	15	15	20059	4	4	5		23598	GSTF7; copper ion binding / glutathione binding / glutathione transferase _ chr1:658886-659705 REVERSE
69	85	AT5G15200.2	87.7	17	17	19091	3	3	3		18817	40S ribosomal protein S9 (RPS9B) _ chr5:4935602-4936334 REVERSE
69	87	AT5G15200.1	87.7	14	14	19091	3	3	3		23036	40S ribosomal protein S9 (RPS9B) _ chr5:4935124-4936334 REVERSE
60	123	AT4G39260.3	104.58	36	36	18960	4	2	4		10230	GR-RBP8; RNA binding / nucleic acid binding / nucleotide binding _ chr4:18274166-18274958 REVERSE
60	124	AT4G39260.2	104.58	26	26	18960	4	2	4		12807	GR-RBP8; RNA binding / nucleic acid binding / nucleotide binding _ chr4:18274166-18274958 REVERSE
60	125	AT4G39260.1	104.58	20	20	18960	4	2	4		16579	GR-RBP8; RNA binding / nucleic acid binding / nucleotide binding _ chr4:18274166-18274958 REVERSE
57	122	AT5G20290.1	138.99	25	25	18845	4	4	4		24994	40S ribosomal protein S8 (RPS8A) _ chr5:6851695-6853012 REVERSE
39	38	AT2G07698.1	134.48	5	5	18771	4	4	5		85933	ATP synthase alpha chain mitochondrial putative _ chr2:3361474-3364028 FORWARD
39	59	ATMG01190.1	134.48	8	8	18771	4	4	5		54971	ATPase subunit 1 _ chrM:302166-303689 REVERSE
22	160	Q2UVX4	118.52	3	3	18315	5	5	7	Carbamidomethylation	187366	SWISS-PROT:Q2UVX4 (Bos taurus) Complement C3 precursor
30	63	AT3G08580.1	135.04	14	14	18302	6	6	6	Oxidation (M)	41476	AAC1 (ADP/ATP CARRIER 1); ATP:ADP antiporter/ binding _ chr3:2605706-2607030 REVERSE
30	64	AT3G08580.2	135.04	14	14	18302	6	6	6	Oxidation (M)	41476	AAC1 (ADP/ATP CARRIER 1); ATP:ADP antiporter/ binding _ chr3:2605706-2607030 REVERSE
26	93	AT5G56000.1	121.77	10	10	17488	6	6	6		80141	heat shock protein 81-4 (HSP81-4) _ chr5:22677602-22680067 REVERSE
26	92	AT5G56010.1	121.77	10	10	17488	6	6	6		80052	HSP81-3; ATP binding / unfolded protein binding _ chr5:22681410-22683911 FORWARD
26	100	AT5G56030.1	121.77	10	10	17488	6	6	6		80064	HSP81-2 (HEAT SHOCK PROTEIN 81-2); ATP binding _ chr5:22686923-22689433 FORWARD
50	323	AT3G13470.1	123.9	7	7	17329	4	3	4		63342	chaperonin putative _ chr3:4389685-4392624 FORWARD
50	324	AT1G55490.1	123.9	7	7	17329	4	3	4		63809	CPN60B (CHAPERONIN 60 BETA); ATP binding / protein binding _ chr1:20715717-20718673 REVERSE
50	325	AT1G55490.2	123.9	7	7	17329	4	3	4		63809	CPN60B (CHAPERONIN 60 BETA); ATP binding / protein binding _ chr1:20715717-20718673 REVERSE
33	405	AT2G44530.2	128.03	14	14	17232	5	3	5		42497	ribose-phosphate pyrophosphokinase putative / phosphoribosyl diphosphate synthetase putative _ chr2:18383732-18385974 FORWARD
33	406	AT2G44530.1	128.03	14	14	17232	5	3	5		42625	ribose-phosphate pyrophosphokinase putative / phosphoribosyl diphosphate synthetase putative _ chr2:18383732-18385974 FORWARD
25	89	AT4G20260.1	146.64	23	23	16987	6	6	7		24584	DREPP plasma membrane polypeptide family protein _ chr4:10941593-10943227 FORWARD
25	90	AT4G20260.3	146.64	23	23	16987	6	6	7		24584	DREPP plasma membrane polypeptide family protein _ chr4:10941593-10943227 FORWARD
25	88	AT4G20260.2	146.64	23	23	16987	6	6	7		24584	DREPP plasma membrane polypeptide family protein _ chr4:10941593-10943227 FORWARD
25	91	AT4G20260.4	146.64	23	23	16987	6	6	7		24712	DREPP plasma membrane polypeptide family protein _ chr4:10941593-10943227 FORWARD
17	54	AT5G10360.1	136.12	29	29	16968	6	6	8	Carbamidomethylation	28162	EMB3010 (embryo defective 3010); structural constituent of ribosome _ chr5:3258734-3260142 REVERSE
121	228	AT4G27090.1	54.26	15	15	16960	2	2	2		15505	60S ribosomal protein L14 (RPL14B) _ chr4:13594104-13595187 REVERSE
55	131	AT3G49010.4	146.83	27	27	16179	4	4	4		23540	ATBBC1 (ARABIDOPSIS THALIANA BREAST BASIC CONSERVED 1); structural constituent of ribosome _ chr3:18166971-18168047 REVERSE
55	132	AT3G49010.3	146.83	27	27	16179	4	4	4		23767	ATBBC1 (ARABIDOPSIS THALIANA BREAST BASIC CONSERVED 1); structural constituent of ribosome _ chr3:18166971-18168047 REVERSE
55	133	AT3G49010.2	146.83	27	27	16179	4	4	4		23767	ATBBC1 (ARABIDOPSIS THALIANA BREAST BASIC CONSERVED 1); structural constituent of ribosome _ chr3:18166971-18168047 REVERSE
55	134	AT3G49010.1	146.83	27	27	16179	4	4	4		23767	ATBBC1 (ARABIDOPSIS THALIANA BREAST BASIC CONSERVED 1); structural constituent of ribosome _ chr3:18166971-18168047 REVERSE
58	234	AT2G30860.2	120.28	27	27	16012	4	4	4	Oxidation (M)	18622	ATGSTF9 (GLUTATHIONE S-TRANSFERASE PHI 9); glutathione peroxidase/ glutathione transferase _ chr2:13139132-13140079 FORWARD
58	235	AT2G30860.1	120.28	20	20	16012	4	4	4	Oxidation (M)	24146	ATGSTF9 (GLUTATHIONE S-TRANSFERASE PHI 9); copper ion binding / glutathione binding / glutathione peroxidase/ glutathione transferase _ chr2:13139132-13140057 FORWARD
35	83	AT4G02520.1	148.13	26	26	14673	5	4	5		24129	ATGSTF2 (GLUTATHIONE S-TRANSFERASE PHI 2); glutathione binding / glutathione transferase _ chr4:1110673-1111531 REVERSE
40	40	AT5G07090.2	81.79	18	18	14094	5	5	5		27707	40S ribosomal protein S4 (RPS4B) _ chr5:2202783-2203805 FORWARD
40	41	AT2G17360.1	81.79	16	16	14094	5	5	5		29803	40S ribosomal protein S4 (RPS4A) _ chr2:7546598-7548138 FORWARD
40	42	AT5G07090.1	81.79	16	16	14094	5	5	5		29874	40S ribosomal protein S4 (RPS4B) _ chr5:2202410-2203805 FORWARD
85	303	cont124	72.48	23	23	13715	3	3	3		11284	sptP81605 Dermcidin precursor (Preproteolysin) (Contains: Survival-promoting peptide; DCD-1) [Homo sapiens (contaminant)]
80	98	AT1G04480.1	77.88	19	19	12575	3	3	3	Carbamidomethylation	15027	60S ribosomal protein L23 (RPL23A) _ chr1:1216110-1217257 FORWARD
80	99	AT3G04400.1	77.88	19	19	12575	3	3	3	Carbamidomethylation	15027	emb2171 (embryo defective 2171); structural constituent of ribosome _ chr3:1167339-1168308 FORWARD
80	97	AT2G33370.1	77.88	19	19	12575	3	3	3	Carbamidomethylation	15027	60S ribosomal protein L23 (RPL23B) _ chr2:14143718-14144644 REVERSE
83	444	AT3G27850.1	79.01	17	17	12244	3	3	3		19682	RPL12-C (ribosomal protein l12-c); structural constituent of ribosome _ chr3:10324905-10325468 FORWARD
83	445	AT3G27830.1	79.01	16	16	12244	3	3	3		20075	RPL12-A (RIBOSOMAL PROTEIN L12-A); structural constituent of ribosome _ chr3:10318576-10319151 FORWARD
31	4204	AT5G20720.2	132.22	23	23	12214	4	4	6		26802	CPN20 (CHAPERONIN 20); calmodulin binding _ chr5:7015015-7016354 FORWARD
31	4205	AT5G20720.1	132.22	23	23	12214	4	4	6		26802	CPN20 (CHAPERONIN 20); calmodulin binding _ chr5:7015015-7016354 FORWARD
37	198	AT3G49490.1	136.91	6	6	12021	5	5	5	Carbamidomethylation	105345	unknown protein _ chr3:18344926-18348648 REVERSE
93	534	AT5G27850.1	99.53	18	18	11796	3	3	3	Carbamidomethylation	20967	60S ribosomal protein L18 (RPL18C) _ chr5:9873169-9874297 FORWARD
93	535	AT3G05590.1	99.53	18	18	11796	3	3	3	Carbamidomethylation	20926	RPL18 (RIBOSOMAL PROTEIN L18); structural constituent of ribosome _ chr3:1621511-1622775 FORWARD
32	121	AT2G28000.1	140.62	10	10	11637	5	4	5		62072	CPN60A (CHAPERONIN-60ALPHA); ATP binding / protein binding _ chr2:11926603-11929184 FORWARD
47	451	AT2G27710.2	81.07	10	10	11437	2	2	4		11444	60S acidic ribosomal protein P2 (RPP2B) _ chr2:11816929-11817670 FORWARD
47	448	AT2G27710.1	81.07	10	10	11437	2	2	4		11444	60S acidic ribosomal protein P2 (RPP2B) _ chr2:11816929-11817670 FORWARD
47	450	AT2G27710.3	81.07	10	10	11437	2	2	4		11444	60S acidic ribosomal protein P2 (RPP2B) _ chr2:11816929-11817670 FORWARD
47	449	AT2G27720.1	81.07	10	10	11437	2	2	4		11452	60S acidic ribosomal protein P2 (RPP2A) _ chr2:11818696-11819370 FORWARD
47	452	AT2G27720.3	81.07	9	9	11437	2	2	4		12707	60S acidic ribosomal protein P2 (RPP2A) _ chr2:11818696-11819370 FORWARD
47	453	AT2G27720.2	81.07	9	9	11437	2	2	4		13031	60S acidic ribosomal protein P2 (RPP2A) _ chr2:11818696-11819370 FORWARD
42	128	AT1G62480.1	141.09	39	39	11347	5	5	5		16628	vacuolar calcium-binding protein-related _ chr1:23128799-23129548 FORWARD
107	306	AT3G55280.3	71.12	16	16	11173	2	2	2		16744	RPL23AB (RIBOSOMAL PROTEIN L23AB); RNA binding / nucleotide binding / structural constituent of ribosome _ chr3:20500667-20501519 FORWARD
107	309	AT3G55280.2	71.12	16	16	11173	2	2	2		17396	RPL23AB (RIBOSOMAL PROTEIN L23AB); RNA binding / nucleotide binding / structural constituent of ribosome _ chr3:20500667-20501519 FORWARD
107	307	AT2G39460.2	71.12	16	16	11173	2	2	2		17441	RPL23AA (RIBOSOMAL PROTEIN L23AA); RNA binding / nucleotide binding / structural constituent of ribosome _ chr2:16475049-16475904 FORWARD
107	308	AT3G55280.1	71.12	16	16	11173	2	2	2		17396	RPL23AB (RIBOSOMAL PROTEIN L23AB); RNA binding / nucleotide binding / structural constituent of ribosome _ chr3:20500667-20501519 FORWARD
107	310	AT2G39460.1	71.12	16	16	11173	2	2	2		17441	RPL23AA (RIBOSOMAL PROTEIN L23AA); RNA binding / nucleotide binding / structural constituent of ribosome _ chr2:16475049-16475904 FORWARD
13	16	P35908	175.32	15	15	10441	9	5	9		65865	SWISS-PROT:P35908 Tax_Id=9606 Gene_Symbol=KRT2 Keratin type II cytoskeletal 2 epidermal
38	60	AT1G74050.1	113.85	22	22	9793.1	5	2	5		26107	60S ribosomal protein L6 (RPL6C) _ chr1:27847256-27848680 REVERSE
38	61	AT1G74060.1	113.85	22	22	9793.1	5	2	5		26009	60S ribosomal protein L6 (RPL6B) _ chr1:27850033-27851299 REVERSE
63	329	AT3G12780.1	107.18	10	10	9678.2	3	3	3		50112	PGK1 (PHOSPHOGLYCERATE KINASE 1); phosphoglycerate kinase _ chr3:4061127-4063140 REVERSE
72	159	AT3G60750.1	101.26	5	5	8843.2	3	3	3		79968	transketolase putative _ chr3:22454004-22456824 FORWARD
59	215	AT2G21660.2	128.99	23	23	8705.1	4	2	4		15548	CCR2 (COLD CIRCADIAN RHYTHM AND RNA BINDING 2); RNA binding / double-stranded DNA binding / single-stranded DNA binding _ chr2:9265477-9266316 REVERSE
59	216	AT2G21660.1	128.99	21	21	8705.1	4	2	4		16890	CCR2 (COLD CIRCADIAN RHYTHM AND RNA BINDING 2); RNA binding / double-stranded DNA binding / single-stranded DNA binding _ chr2:9265477-9266316 REVERSE
73	112	AT4G14960.2	76.83	6	6	8210.6	3	3	3		49538	TUA6; structural constituent of cytoskeleton _ chr4:8548769-8550319 REVERSE
73	113	AT5G19780.1	76.83	6	6	8210.6	3	3	3		49654	TUA5; structural constituent of cytoskeleton _ chr5:6687212-6688926 FORWARD
73	115	AT5G19770.1	76.83	6	6	8210.6	3	3	3		49654	TUA3; structural constituent of cytoskeleton _ chr5:6682761-6684474 REVERSE
73	111	AT1G50010.1	76.83	6	6	8210.6	3	3	3		49541	TUA2; structural constituent of cytoskeleton _ chr1:18517737-18519729 FORWARD
73	114	AT1G04820.1	76.83	6	6	8210.6	3	3	3		49541	TUA4; structural constituent of cytoskeleton _ chr1:1356421-1358266 REVERSE
73	263	AT1G64740.1	76.83	6	6	8210.6	3	3	3		49800	TUA1 (ALPHA-1 TUBULIN); structural constituent of cytoskeleton _ chr1:24050114-24052296 FORWARD
79	13078	AT1G70600.1	95.34	25	25	8174	3	3	3		16455	structural constituent of ribosome _ chr1:26621168-26621608 REVERSE
79	13079	AT1G23290.1	95.34	25	25	8174	3	3	3		16292	RPL27AB; structural constituent of ribosome _ chr1:8263007-8263447 FORWARD
114	209	AT3G52580.1	79.2	16	16	8039.1	2	2	2		16238	40S ribosomal protein S14 (RPS14C) _ chr3:19503324-19504701 FORWARD
114	127	AT2G36160.1	79.2	16	16	8039.1	2	2	2		16257	40S ribosomal protein S14 (RPS14A) _ chr2:15169925-15171159 FORWARD
114	210	AT3G11510.1	79.2	16	16	8039.1	2	2	2		16273	40S ribosomal protein S14 (RPS14B) _ chr3:3623757-3624866 REVERSE
67	214	AT1G76180.1	116.04	26	26	7348.8	3	3	3		20786	ERD14 (EARLY RESPONSE TO DEHYDRATION 14); calcium ion binding _ chr1:28587013-28587657 REVERSE
110	163	AT5G35630.1	86.76	5	5	7241.2	2	2	2		47411	GS2 (GLUTAMINE SYNTHETASE 2); glutamate-ammonia ligase _ chr5:13831220-13833239 FORWARD
110	161	AT5G35630.3	86.76	5	5	7241.2	2	2	2		47411	GS2 (GLUTAMINE SYNTHETASE 2); glutamate-ammonia ligase _ chr5:13831220-13833239 FORWARD
110	162	AT5G35630.2	86.76	5	5	7241.2	2	2	2		47411	GS2 (GLUTAMINE SYNTHETASE 2); glutamate-ammonia ligase _ chr5:13831220-13833239 FORWARD
66	313	AT3G53430.1	104.36	26	26	6969.1	3	3	3		17970	60S ribosomal protein L12 (RPL12B) _ chr3:19809895-19810395 REVERSE
66	314	AT2G37190.1	104.36	26	26	6969.1	3	3	3		17942	60S ribosomal protein L12 (RPL12A) _ chr2:15619559-15620059 REVERSE
78	7302	AT5G28060.1	94.06	26	26	6888.5	3	2	3	Carbamidomethylation	15419	40S ribosomal protein S24 (RPS24B) _ chr5:10069791-10070792 REVERSE
76	256	AT2G47610.1	103.17	14	14	6699.6	3	2	3		29130	60S ribosomal protein L7A (RPL7aA) _ chr2:19529854-19531401 FORWARD
92	816	AT3G09840.1	60.61	2	2	6697.5	2	2	2		89393	CDC48 (CELL DIVISION CYCLE 48); ATPase/ identical protein binding _ chr3:3019494-3022832 FORWARD
92	817	AT5G03340.1	60.61	2	2	6697.5	2	2	2		89958	cell division cycle protein 48 putative / CDC48 putative _ chr5:810091-813133 REVERSE
70	494	AT3G25520.1	85.46	12	12	6491	3	3	3		34358	ATL5 (A. THALIANA RIBOSOMAL PROTEIN L5); 5S rRNA binding / structural constituent of ribosome _ chr3:9269573-9271327 REVERSE
81	443	AT1G53770.1	94.9	6	6	6335.5	3	3	3		63943	unknown protein _ chr1:20071460-20073708 REVERSE
100	622	AT4G16720.1	74.19	11	11	6223.9	2	2	2		24239	60S ribosomal protein L15 (RPL15A) _ chr4:9400156-9401315 REVERSE
100	623	AT4G17390.1	74.19	11	11	6223.9	2	2	2		24239	60S ribosomal protein L15 (RPL15B) _ chr4:9714407-9715545 REVERSE
90	331	AT1G67090.1	120.08	14	14	6051.2	2	2	2	Carbamidomethylation	20216	RBCS1A (RIBULOSE BISPHOSPHATE CARBOXYLASE SMALL CHAIN 1A); copper ion binding / ribulose-bisphosphate carboxylase _ chr1:25048465-25049249 REVERSE
112	461	AT2G40010.1	87.48	8	8	5991.2	2	2	2		33667	60S acidic ribosomal protein P0 (RPP0A) _ chr2:16708578-16710448 REVERSE
112	462	AT3G09200.1	87.48	8	8	5991.2	2	2	2		34133	60S acidic ribosomal protein P0 (RPP0B) _ chr3:2823364-2825020 REVERSE
112	463	AT3G11250.1	87.48	7	7	5991.2	2	2	2		34390	60S acidic ribosomal protein P0 (RPP0C) _ chr3:3521453-3522826 FORWARD
112	460	AT3G09200.2	87.48	8	8	5991.2	2	2	2		30618	60S acidic ribosomal protein P0 (RPP0B) _ chr3:2823364-2825020 REVERSE
106	4200	AT1G12900.2	87.14	8	8	5693.2	2	2	2		34333	GAPA-2 (GLYCERALDEHYDE 3-PHOSPHATE DEHYDROGENASE A SUBUNIT 2); NAD or NADH binding / binding / catalytic/ glyceraldehyde-3-phosphate dehydrogenase (phosphorylating)/ glyceraldehyde-3-phosphate dehydrogenase _ chr1:4392634-4393747 REVERSE
106	437	AT1G12900.3	87.14	7	7	5693.2	2	2	2		37667	GAPA-2 (GLYCERALDEHYDE 3-PHOSPHATE DEHYDROGENASE A SUBUNIT 2); NAD or NADH binding / binding / catalytic/ glyceraldehyde-3-phosphate dehydrogenase (phosphorylating)/ glyceraldehyde-3-phosphate dehydrogenase _ chr1:4392634-4393850 REVERSE
106	4201	AT3G26650.1	87.14	7	7	5693.2	2	2	2		42490	GAPA (GLYCERALDEHYDE 3-PHOSPHATE DEHYDROGENASE A SUBUNIT); glyceraldehyde-3-phosphate dehydrogenase/ protein binding _ chr3:9795226-9796848 FORWARD
106	4202	AT1G12900.1	87.14	7	7	5693.2	2	2	2		42847	GAPA-2 (GLYCERALDEHYDE 3-PHOSPHATE DEHYDROGENASE A SUBUNIT 2); NAD or NADH binding / binding / catalytic/ glyceraldehyde-3-phosphate dehydrogenase (phosphorylating)/ glyceraldehyde-3-phosphate dehydrogenase _ chr1:4392634-4394283 REVERSE
94	4222	AT1G33120.1	56.21	9	9	5632.3	2	2	2	Carbamidomethylation	22018	60S ribosomal protein L9 (RPL90B) _ chr1:12010986-12012223 FORWARD
94	4223	AT1G33140.1	56.21	9	9	5632.3	2	2	2	Carbamidomethylation	22018	PGY2 (PIGGYBACK2); structural constituent of ribosome _ chr1:12023360-12024502 FORWARD
94	361	AT4G10450.1	56.21	9	9	5632.3	2	2	2	Carbamidomethylation	21974	60S ribosomal protein L9 (RPL90D) _ chr4:6463201-6464458 REVERSE
109	106	AT5G25460.1	75.87	6	6	5248.7	2	2	2		39978	unknown protein _ chr5:8863430-8865394 FORWARD
102	465	AT2G27730.1	80.37	19	19	5139.8	2	2	2		11948	unknown protein _ chr2:11820056-11820867 REVERSE
53	328	AT2G35390.2	120.01	9	9	4829.8	4	2	4		43695	ribose-phosphate pyrophosphokinase 1 / phosphoribosyl diphosphate synthetase 1 (PRSI) _ chr2:14895528-14897581 REVERSE
53	327	AT2G35390.1	120.01	11	11	4829.8	4	2	4		38272	ribose-phosphate pyrophosphokinase 1 / phosphoribosyl diphosphate synthetase 1 (PRSI) _ chr2:14895528-14897098 REVERSE
53	407	AT1G32380.1	120.01	9	9	4829.8	4	2	4		43333	ribose-phosphate pyrophosphokinase 2 / phosphoribosyl diphosphate synthetase 2 (PRS2) _ chr1:11682033-11684229 FORWARD
105	96	AT3G32980.1	77.18	5	5	4749.2	2	2	2		38847	peroxidase 32 (PER32) (P32) (PRXR3) _ chr3:13526404-13529949 REVERSE
71	318	AT3G04920.1	112.55	26	26	4720.3	3	2	3		15372	40S ribosomal protein S24 (RPS24A) _ chr3:1360989-1362065 FORWARD
91	274	AT3G13930.1	75.97	4	4	4646.4	2	2	2		58468	dihydrolipoamide S-acetyltransferase putative _ chr3:4596240-4600143 FORWARD
28	69	AT3G09630.1	148.34	15	15	4637.8	6	2	6	Carbamidomethylation; Oxidation (M)	44702	60S ribosomal protein L4/L1 (RPL4A) _ chr3:2953813-2955444 FORWARD
28	101	AT3G09630.2	148.34	15	15	4637.8	6	2	6	Carbamidomethylation; Oxidation (M)	44573	60S ribosomal protein L4/L1 (RPL4A) _ chr3:2953813-2955444 FORWARD
118	4215	AT2G01140.1	71.75	6	6	4628.6	2	2	2		42327	fructose-bisphosphate aldolase putative _ chr2:95006-96491 REVERSE
101	377	AT1G72730.1	96.86	7	7	4094.3	2	2	2		46771	eukaryotic translation initiation factor 4A putative / eIF-4A putative _ chr1:27378040-27379593 REVERSE
101	374	AT3G13920.3	96.86	7	7	4094.3	2	2	2		45701	EIF4A1 (EUKARYOTIC TRANSLATION INITIATION FACTOR 4A1); ATP-dependent helicase/ translation initiation factor _ chr3:4592635-4594094 REVERSE
101	375	AT3G13920.1	96.86	7	7	4094.3	2	2	2		46705	EIF4A1 (EUKARYOTIC TRANSLATION INITIATION FACTOR 4A1); ATP-dependent helicase/ translation initiation factor _ chr3:4592635-4594128 REVERSE
101	376	AT1G54270.1	96.86	7	7	4094.3	2	2	2		46763	EIF4A-2; ATP-dependent helicase/ translation initiation factor _ chr1:20260495-20262018 FORWARD
101	378	AT3G13920.2	96.86	7	7	4094.3	2	2	2		46950	EIF4A1 (EUKARYOTIC TRANSLATION INITIATION FACTOR 4A1); ATP-dependent helicase/ translation initiation factor _ chr3:4592586-4594128 REVERSE
113	421	AT5G42980.1	87.88	19	19	4080.8	2	2	2		13109	ATTRX3 (THIOREDOXIN 3); oxidoreductase acting on sulfur group of donors disulfide as acceptor _ chr5:17242772-17243718 FORWARD
16	95	AT2G36460.1	191.18	28	28	3658.3	7	3	8		38387	fructose-bisphosphate aldolase putative _ chr2:15296929-15298387 REVERSE
87	139	AT2G41840.1	69.98	8	8	3602.1	2	2	2		30879	40S ribosomal protein S2 (RPS2C) _ chr2:17460016-17461398 REVERSE
84	478	AT3G52300.1	64.01	13	13	3471.9	2	2	3		19586	ATPQ (ATP SYNTHASE D CHAIN MITOCHONDRIAL); hydrogen ion transmembrane transporter _ chr3:19396689-19398119 FORWARD
95	4179	ATCG00480.1	95	5	5	3305.1	2	2	2		53934	chloroplast-encoded gene for beta subunit of ATP synthase _ chrC:52660-54156 REVERSE
97	232	AT1G78900.1	72.89	3	3	3162.3	2	2	2		68813	VHA-A (VACUOLAR ATP SYNTHASE SUBUNIT A); ATP binding / hydrogen ion transporting ATP synthase rotational mechanism / hydrolase acting on acid anhydrides catalyzing transmembrane movement of substances / proton-transporting ATPase rotation...
97	233	AT1G78900.2	72.89	3	3	3162.3	2	2	2		68813	VHA-A (VACUOLAR ATP SYNTHASE SUBUNIT A); ATP binding / hydrogen ion transporting ATP synthase rotational mechanism / hydrolase acting on acid anhydrides catalyzing transmembrane movement of substances / proton-transporting ATPase rotation...
115	436	AT1G13930.1	77.96	16	16	2768.2	2	2	2		16164	Involved in response to salt stress. Knockout mutants are hypersensitive to salt stress. _ chr1:4761091-4761558 FORWARD
61	7278	AT3G16420.3	90.83	11	11	2687.8	3	3	4		32158	PBP1 (PYK10-BINDING PROTEIN 1); copper ion binding _ chr3:5579560-5580674 FORWARD
61	7279	AT3G16420.2	90.83	11	11	2687.8	3	3	4		32158	PBP1 (PYK10-BINDING PROTEIN 1); copper ion binding _ chr3:5579560-5580674 FORWARD
61	7280	AT3G16420.1	90.83	11	11	2687.8	3	3	4		32158	PBP1 (PYK10-BINDING PROTEIN 1); copper ion binding _ chr3:5579560-5580674 FORWARD
103	5059	AT5G61780.1	76.3	2	2	2646.5	2	2	2		107742	tudor domain-containing protein / nuclease family protein _ chr5:24822012-24826641 FORWARD
103	5060	AT5G07350.1	76.3	2	2	2646.5	2	2	2		108235	tudor domain-containing protein / nuclease family protein _ chr5:2320344-2324892 REVERSE
103	5061	AT5G07350.2	76.3	2	2	2646.5	2	2	2		115192	tudor domain-containing protein / nuclease family protein _ chr5:2319790-2324892 REVERSE
108	482	AT3G60770.1	70	16	16	2598.5	2	2	2	Carbamidomethylation	17095	40S ribosomal protein S13 (RPS13A) _ chr3:22460525-22461656 REVERSE
29	49	AT5G02870.1	119.49	16	16	2406.3	6	2	6	Carbamidomethylation; Oxidation (M)	44722	60S ribosomal protein L4/L1 (RPL4D) _ chr5:657830-659526 FORWARD
77	136	AT1G09640.1	77.16	7	7	2399.2	3	3	3		46661	elongation factor 1B-gamma putative / eEF-1B gamma putative _ chr1:3120162-3122152 FORWARD
116	13082	AT5G08690.1	74.9	4	4	2095.4	2	2	2		59713	ATP synthase beta chain 2 mitochondrial _ chr5:2825739-2828352 FORWARD
116	13083	AT5G08670.1	74.9	4	4	2095.4	2	2	2		59631	ATP binding / hydrogen ion transporting ATP synthase rotational mechanism _ chr5:2818395-2821149 REVERSE
116	13084	AT5G08680.1	74.9	4	4	2095.4	2	2	2		59859	ATP synthase beta chain mitochondrial putative _ chr5:2821992-2824683 FORWARD
52	147	AT2G44120.1	99.56	17	17	1801.7	4	2	4		27940	60S ribosomal protein L7 (RPL7C) _ chr2:18249227-18250402 REVERSE
52	148	AT2G44120.2	99.56	17	17	1801.7	4	2	4		28520	60S ribosomal protein L7 (RPL7C) _ chr2:18249227-18250417 REVERSE
86	150	AT4G15000.1	77.46	14	14	1658.3	2	2	2		15608	60S ribosomal protein L27 (RPL27C) _ chr4:8571896-8572303 FORWARD
86	149	AT4G15000.2	77.46	15	15	1658.3	2	2	2		15035	60S ribosomal protein L27 (RPL27C) _ chr4:8571896-8572387 FORWARD
51	94	AT1G08250.1	92.24	8	8	1647	4	4	4		44802	ADT6 (arogenate dehydratase 6); arogenate dehydratase/ prephenate dehydratase _ chr1:2588994-2590235 REVERSE

## Sheet: SB IP P53-3_proteins
IP-MS_p53_Rep3_Estr_induced
Protein Group	Protein ID	Accession	-10lgP	Coverage (%)	Coverage (%) Sample 6	Area Sample 6	#Peptides	#Unique	#Spec Sample 6	PTM	Avg. Mass	Description
2	208	Q1RMN8	105.13	9	9	1033200	2	2	13	Carbamidomethylation	24536	TREMBL:Q1RMN8 (Bos taurus) Similar to Immunoglobulin lambda-like polypeptide 1
4	84	cont69	158.66	31	31	467100	5	5	9		15727	gi27806789 | ref NP_776392.1 transthyretin (prealbumin amyloidosis type I) [Bos taurus (contaminant)]
1	1	P04637	231.96	33	33	452440	14	14	32	Carbamidomethylation; Oxidation (M)	43653	P53_HUMAN Cellular tumor antigen p53
5	116	cont143	114.37	17	17	374640	3	3	9		23474	pdb1FNI_A A Chain A Crystal Structure Of Porcine Beta Trypsin With 0.01 percent Polydocanol [Sus scrofa (contaminant)]
5	117	cont40	114.37	17	17	374640	3	3	9		23476	gi2914482 | pdb 1TFX A Chain A Complex Of The Second Kunitz Domain Of Tissue Factor Pathway Inhibitor With Porcine Trypsin [Sus scrofa (contaminant)]
5	118	cont23	114.37	17	17	374640	3	3	9		23474	gi494360 | pdb 1MCT A Chain A Trypsin (E.C.3.4.21.4) Complexed With Inhibitor From Bitter Gourd [Sus scrofa (Contaminant)]
5	119	cont141	114.37	16	16	374640	3	3	9		24409	sptP00761 Trypsin precursor (EC 3.4.21.4) [Sus scrofa (contaminant)]
5	120	P00761	114.37	16	16	374640	3	3	9		24409	SWISS-PROT:P00761|TRYP_PIG Trypsin - Sus scrofa (Pig).
5	129	cont142	114.37	46	46	374640	3	3	9		8819	pdb1EPT_B B Chain B Porcine E-Trypsin (E.C.3.4.21.4) [Sus scrofa (contaminant)]
5	130	cont32	114.37	30	30	374640	3	3	9		13292	gi1942351 | pdb 1AKS A Chain A Crystal Structure Of The First Active Autolysate Form Of The Porcine Alpha Trypsin [Sus scrofa (contaminant)]
3	13	P02768-1	176.99	11	11	270830	8	8	12	Carbamidomethylation	69367	SWISS-PROT:P02768-1 Tax_Id=9606 Gene_Symbol=ALB Isoform 1 of Serum albumin precursor
13	12	AT1G65260.1	129.62	18	18	32855	6	6	6		36392	PTAC4 (PLASTID TRANSCRIPTIONALLY ACTIVE4) _ chr1:24236329-24240428 FORWARD
27	40	AT5G07090.2	91.7	16	16	32273	4	4	4		27707	40S ribosomal protein S4 (RPS4B) _ chr5:2202783-2203805 FORWARD
27	41	AT2G17360.1	91.7	15	15	32273	4	4	4		29803	40S ribosomal protein S4 (RPS4A) _ chr2:7546598-7548138 FORWARD
27	42	AT5G07090.1	91.7	15	15	32273	4	4	4		29874	40S ribosomal protein S4 (RPS4B) _ chr5:2202410-2203805 FORWARD
27	68	AT5G58420.1	91.7	15	15	32273	4	4	4		29816	40S ribosomal protein S4 (RPS4D) _ chr5:23619599-23620896 FORWARD
10	23	AT5G62390.1	127.6	15	15	31537	7	7	7		51567	ATBAG7 (ARABIDOPSIS THALIANA BCL-2-ASSOCIATED ATHANOGENE 7); calmodulin binding _ chr5:25052377-25054170 REVERSE
23	72	AT1G13440.2	75.96	10	10	30545	3	3	4		33906	GAPC2 (GLYCERALDEHYDE-3-PHOSPHATE DEHYDROGENASE C2); NAD or NADH binding / binding / catalytic/ glyceraldehyde-3-phosphate dehydrogenase (phosphorylating)/ glyceraldehyde-3-phosphate dehydrogenase _ chr1:4608465-4610494 REVERSE
23	73	AT1G13440.1	75.96	9	9	30545	3	3	4		36913	GAPC2 (GLYCERALDEHYDE-3-PHOSPHATE DEHYDROGENASE C2); NAD or NADH binding / binding / catalytic/ glyceraldehyde-3-phosphate dehydrogenase (phosphorylating)/ glyceraldehyde-3-phosphate dehydrogenase _ chr1:4608465-4610494 REVERSE
23	74	AT3G04120.1	75.96	9	9	30545	3	3	4		36914	GAPC1 (GLYCERALDEHYDE-3-PHOSPHATE DEHYDROGENASE C SUBUNIT 1); glyceraldehyde-3-phosphate dehydrogenase (phosphorylating)/ glyceraldehyde-3-phosphate dehydrogenase _ chr3:1081077-1083131 FORWARD
7	34	ATCG00490.1	118.33	13	13	28396	6	6	8		52955	large subunit of RUBISCO. Protein is tyrosine-phosphorylated and its phosphorylation state is modulated in response to ABA in Arabidopsis thaliana seeds. _ chrC:54958-56397 FORWARD
6	2	cont135	164	12	12	27245	7	6	8		66039	crahCP1609934.2 keratin 1 (epidermolytic hyperkeratosis) [Homo sapiens (contaminant)]
6	3	cont134	164	12	12	27245	7	6	8		66067	rfNP_006112.2 keratin 1 [Homo sapiens (contaminant)]
9	24	AT5G60390.2	113.78	12	12	27182	6	6	7		44356	elongation factor 1-alpha / EF-1-alpha _ chr5:24289226-24290577 FORWARD
9	25	AT1G07940.1	113.78	11	11	27182	6	6	7		49502	elongation factor 1-alpha / EF-1-alpha _ chr1:2463350-2464792 REVERSE
9	26	AT1G07930.1	113.78	11	11	27182	6	6	7		49502	elongation factor 1-alpha / EF-1-alpha _ chr1:2459014-2460458 FORWARD
9	27	AT5G60390.3	113.78	11	11	27182	6	6	7		49502	elongation factor 1-alpha / EF-1-alpha _ chr5:24289226-24290675 FORWARD
9	28	AT5G60390.1	113.78	11	11	27182	6	6	7		49502	elongation factor 1-alpha / EF-1-alpha _ chr5:24289226-24290675 FORWARD
9	29	AT1G07940.2	113.78	11	11	27182	6	6	7		49502	elongation factor 1-alpha / EF-1-alpha _ chr1:2463350-2464792 REVERSE
9	30	AT1G07920.1	113.78	11	11	27182	6	6	7		49502	elongation factor 1-alpha / EF-1-alpha _ chr1:2455559-2457001 FORWARD
34	75	AT5G35530.1	90.36	15	15	26172	4	4	4		27458	40S ribosomal protein S3 (RPS3C) _ chr5:13710355-13712192 REVERSE
34	76	AT2G31610.1	90.36	15	15	26172	4	4	4		27519	40S ribosomal protein S3 (RPS3A) _ chr2:13450384-13451669 FORWARD
22	56	AT1G02920.1	120.33	23	23	24457	5	5	5		23598	GSTF7; copper ion binding / glutathione binding / glutathione transferase _ chr1:658886-659705 REVERSE
26	102	AT1G56070.1	72.72	3	3	22562	3	3	4		93891	LOS1; copper ion binding / translation elongation factor/ translation factor nucleic acid binding _ chr1:20968245-20971077 REVERSE
12	32	AT4G13940.3	124.38	11	11	21552	6	6	6		48407	MEE58 (MATERNAL EFFECT EMBRYO ARREST 58); adenosylhomocysteinase/ copper ion binding _ chr4:8054931-8056676 FORWARD
12	33	AT4G13940.1	124.38	10	10	21552	6	6	6		53379	MEE58 (MATERNAL EFFECT EMBRYO ARREST 58); adenosylhomocysteinase/ copper ion binding _ chr4:8054931-8056676 FORWARD
30	96	AT3G32980.1	87.09	9	9	20885	4	4	4		38847	peroxidase 32 (PER32) (P32) (PRXR3) _ chr3:13526404-13529949 REVERSE
48	143	AT3G62250.1	77.26	20	20	20868	3	3	3	Carbamidomethylation	17797	UBQ5 (ubiquitin 5); protein binding / structural constituent of ribosome _ chr3:23037138-23037611 FORWARD
48	144	AT2G47110.1	77.26	20	20	20868	3	3	3	Carbamidomethylation	17812	UBQ6; protein binding _ chr2:19344701-19345174 FORWARD
11	14	AT5G02500.1	156.56	10	10	20424	6	4	6		71358	HSC70-1 (HEAT SHOCK COGNATE PROTEIN 70-1); ATP binding _ chr5:554055-556334 REVERSE
11	15	AT3G12580.1	156.56	10	10	20424	6	4	6		71102	HSP70 (heat shock protein 70); ATP binding _ chr3:3991487-3993689 REVERSE
11	21	AT3G09440.1	156.56	10	10	20424	6	4	6		71148	heat shock cognate 70 kDa protein 3 (HSC70-3) (HSP70-3) _ chr3:2903434-2905632 REVERSE
11	22	AT5G02490.1	156.56	10	10	20424	6	4	6		71387	heat shock cognate 70 kDa protein 2 (HSC70-2) (HSP70-2) _ chr5:550296-552565 REVERSE
35	83	AT4G02520.1	144.3	22	22	20104	4	4	4		24129	ATGSTF2 (GLUTATHIONE S-TRANSFERASE PHI 2); glutathione binding / glutathione transferase _ chr4:1110673-1111531 REVERSE
50	122	AT5G20290.1	127.18	18	18	19937	3	3	3		24994	40S ribosomal protein S8 (RPS8A) _ chr5:6851695-6853012 REVERSE
19	62	P35527	120.82	9	9	19507	5	4	6		62129	SWISS-PROT:P35527 Tax_Id=9606 Gene_Symbol=KRT9 Keratin type I cytoskeletal 9
14	19	AT5G17920.1	141.91	8	8	17481	6	6	6		84357	ATMS1; 5-methyltetrahydropteroyltriglutamate-homocysteine S-methyltransferase/ copper ion binding / methionine synthase _ chr5:5935771-5939195 FORWARD
14	20	AT5G17920.2	141.91	8	8	17481	6	6	6		84357	ATMS1; 5-methyltetrahydropteroyltriglutamate-homocysteine S-methyltransferase/ methionine synthase _ chr5:5935771-5939195 FORWARD
37	123	AT4G39260.3	103.62	36	36	16925	3	2	4		10230	GR-RBP8; RNA binding / nucleic acid binding / nucleotide binding _ chr4:18274166-18274958 REVERSE
37	124	AT4G39260.2	103.62	26	26	16925	3	2	4		12807	GR-RBP8; RNA binding / nucleic acid binding / nucleotide binding _ chr4:18274166-18274958 REVERSE
37	125	AT4G39260.1	103.62	20	20	16925	3	2	4		16579	GR-RBP8; RNA binding / nucleic acid binding / nucleotide binding _ chr4:18274166-18274958 REVERSE
21	38	AT2G07698.1	124.38	6	6	16779	5	5	5		85933	ATP synthase alpha chain mitochondrial putative _ chr2:3361474-3364028 FORWARD
21	59	ATMG01190.1	124.38	9	9	16779	5	5	5		54971	ATPase subunit 1 _ chrM:302166-303689 REVERSE
40	85	AT5G15200.2	88.68	17	17	15506	3	3	3		18817	40S ribosomal protein S9 (RPS9B) _ chr5:4935602-4936334 REVERSE
40	87	AT5G15200.1	88.68	14	14	15506	3	3	3		23036	40S ribosomal protein S9 (RPS9B) _ chr5:4935124-4936334 REVERSE
8	6	cont129	148.11	10	10	13684	6	5	7		58827	trmQ8N175 Keratin 10 [Homo sapiens (contaminant)]
8	7	cont133	148.11	10	10	13684	6	5	7		59528	pirKRHU0 keratin 10 type I cytoskeletal - human [Homo sapiens (contaminant)]
8	8	cont122	148.11	10	10	13684	6	5	7		59519	sptP13645 Keratin type I cytoskeletal 10 (Cytokeratin 10) (K10) (CK 10) [Homo sapiens (contaminant)]
8	9	P13645	148.11	10	10	13684	6	5	7		59511	SWISS-PROT:P13645 Tax_Id=9606 Gene_Symbol=KRT10 Keratin type I cytoskeletal 10
8	10	cont136	148.11	10	10	13684	6	5	7		63346	crahCP1812051 keratin 10 (epidermolytic hyperkeratosis; keratosis palmaris et plantaris) [Homo sapiens (contaminant)]
16	17	AT1G20620.5	139.21	12	12	13571	6	6	6		55968	CAT3 (CATALASE 3); catalase _ chr1:7143142-7146193 FORWARD
16	18	AT1G20620.1	139.21	12	12	13571	6	6	6		56695	CAT3 (CATALASE 3); catalase _ chr1:7143142-7146193 FORWARD
43	97	AT2G33370.1	80.87	19	19	12230	3	3	3	Carbamidomethylation	15027	60S ribosomal protein L23 (RPL23B) _ chr2:14143718-14144644 REVERSE
43	98	AT1G04480.1	80.87	19	19	12230	3	3	3	Carbamidomethylation	15027	60S ribosomal protein L23 (RPL23A) _ chr1:1216110-1217257 FORWARD
43	99	AT3G04400.1	80.87	19	19	12230	3	3	3	Carbamidomethylation	15027	emb2171 (embryo defective 2171); structural constituent of ribosome _ chr3:1167339-1168308 FORWARD
79	225	AT3G23390.1	66.36	15	15	11634	2	2	2		12125	60S ribosomal protein L36a/L44 (RPL36aA) _ chr3:8375427-8376224 FORWARD
79	226	AT4G14320.1	66.36	15	15	11634	2	2	2		12125	60S ribosomal protein L36a/L44 (RPL36aB) _ chr4:8242684-8243805 REVERSE
47	142	AT5G44020.1	97.45	11	11	11071	3	3	3		31056	acid phosphatase class B family protein _ chr5:17712433-17714046 FORWARD
44	108	AT1G04410.1	67.49	8	8	10818	3	3	3		35571	malate dehydrogenase cytosolic putative _ chr1:1189418-1191267 REVERSE
33	66	AT3G52930.1	105.06	14	14	10159	4	3	4		38540	fructose-bisphosphate aldolase putative _ chr3:19627383-19628874 REVERSE
46	111	AT1G50010.1	81.67	6	6	9897.2	3	3	3		49541	TUA2; structural constituent of cytoskeleton _ chr1:18517737-18519729 FORWARD
46	112	AT4G14960.2	81.67	6	6	9897.2	3	3	3		49538	TUA6; structural constituent of cytoskeleton _ chr4:8548769-8550319 REVERSE
46	113	AT5G19780.1	81.67	6	6	9897.2	3	3	3		49654	TUA5; structural constituent of cytoskeleton _ chr5:6687212-6688926 FORWARD
46	114	AT1G04820.1	81.67	6	6	9897.2	3	3	3		49541	TUA4; structural constituent of cytoskeleton _ chr1:1356421-1358266 REVERSE
46	115	AT5G19770.1	81.67	6	6	9897.2	3	3	3		49654	TUA3; structural constituent of cytoskeleton _ chr5:6682761-6684474 REVERSE
56	145	AT2G01250.2	72.09	15	15	9833	3	3	3		21553	60S ribosomal protein L7 (RPL7B) _ chr2:133038-134264 REVERSE
56	146	AT2G01250.1	72.09	11	11	9833	3	3	3		28171	60S ribosomal protein L7 (RPL7B) _ chr2:132943-134264 REVERSE
56	147	AT2G44120.1	72.09	11	11	9833	3	3	3		27940	60S ribosomal protein L7 (RPL7C) _ chr2:18249227-18250402 REVERSE
56	148	AT2G44120.2	72.09	11	11	9833	3	3	3		28520	60S ribosomal protein L7 (RPL7C) _ chr2:18249227-18250417 REVERSE
25	70	AT5G42020.1	137.28	5	5	9707.8	4	2	4		73561	BIP2; ATP binding _ chr5:16807697-16810480 REVERSE
25	71	AT5G28540.1	137.28	5	5	9707.8	4	2	4		73629	BIP1; ATP binding _ chr5:10540665-10543274 REVERSE
51	127	AT2G36160.1	95.79	23	23	9291.2	3	3	3		16257	40S ribosomal protein S14 (RPS14A) _ chr2:15169925-15171159 FORWARD
88	266	AT1G09690.1	53.68	10	10	8587.1	2	2	2		18653	60S ribosomal protein L21 (RPL21C) _ chr1:3136407-3137430 REVERSE
88	267	AT1G57660.1	53.68	10	10	8587.1	2	2	2		18709	60S ribosomal protein L21 (RPL21E) _ chr1:21355567-21356364 FORWARD
88	268	AT1G09590.1	53.68	10	10	8587.1	2	2	2		18653	60S ribosomal protein L21 (RPL21A) _ chr1:3106549-3107606 FORWARD
88	269	AT1G57860.1	53.68	10	10	8587.1	2	2	2		18709	60S ribosomal protein L21 _ chr1:21430034-21430827 REVERSE
53	131	AT3G49010.4	94.2	15	15	8482.9	3	3	3		23540	ATBBC1 (ARABIDOPSIS THALIANA BREAST BASIC CONSERVED 1); structural constituent of ribosome _ chr3:18166971-18168047 REVERSE
53	132	AT3G49010.3	94.2	15	15	8482.9	3	3	3		23767	ATBBC1 (ARABIDOPSIS THALIANA BREAST BASIC CONSERVED 1); structural constituent of ribosome _ chr3:18166971-18168047 REVERSE
53	133	AT3G49010.2	94.2	15	15	8482.9	3	3	3		23767	ATBBC1 (ARABIDOPSIS THALIANA BREAST BASIC CONSERVED 1); structural constituent of ribosome _ chr3:18166971-18168047 REVERSE
53	134	AT3G49010.1	94.2	15	15	8482.9	3	3	3		23767	ATBBC1 (ARABIDOPSIS THALIANA BREAST BASIC CONSERVED 1); structural constituent of ribosome _ chr3:18166971-18168047 REVERSE
60	151	AT2G18020.1	107.44	12	12	8471.2	2	2	2		27859	EMB2296 (embryo defective 2296); structural constituent of ribosome _ chr2:7837151-7838160 FORWARD
83	234	AT2G30860.2	63.17	10	10	8295.1	2	2	2		18622	ATGSTF9 (GLUTATHIONE S-TRANSFERASE PHI 9); glutathione peroxidase/ glutathione transferase _ chr2:13139132-13140079 FORWARD
83	235	AT2G30860.1	63.17	8	8	8295.1	2	2	2		24146	ATGSTF9 (GLUTATHIONE S-TRANSFERASE PHI 9); copper ion binding / glutathione binding / glutathione peroxidase/ glutathione transferase _ chr2:13139132-13140057 FORWARD
62	149	AT4G15000.2	76.58	14	14	7939	2	2	2		15035	60S ribosomal protein L27 (RPL27C) _ chr4:8571896-8572387 FORWARD
62	150	AT4G15000.1	76.58	13	13	7939	2	2	2		15608	60S ribosomal protein L27 (RPL27C) _ chr4:8571896-8572303 FORWARD
32	60	AT1G74050.1	104.81	19	19	7679.4	4	2	4		26107	60S ribosomal protein L6 (RPL6C) _ chr1:27847256-27848680 REVERSE
32	61	AT1G74060.1	104.81	19	19	7679.4	4	2	4		26009	60S ribosomal protein L6 (RPL6B) _ chr1:27850033-27851299 REVERSE
36	88	AT4G20260.2	120	20	20	7631.1	4	4	4		24584	DREPP plasma membrane polypeptide family protein _ chr4:10941593-10943227 FORWARD
36	89	AT4G20260.1	120	20	20	7631.1	4	4	4		24584	DREPP plasma membrane polypeptide family protein _ chr4:10941593-10943227 FORWARD
36	90	AT4G20260.3	120	20	20	7631.1	4	4	4		24584	DREPP plasma membrane polypeptide family protein _ chr4:10941593-10943227 FORWARD
36	91	AT4G20260.4	120	19	19	7631.1	4	4	4		24712	DREPP plasma membrane polypeptide family protein _ chr4:10941593-10943227 FORWARD
55	139	AT2G41840.1	106.48	11	11	7586.6	3	3	3	Carbamidomethylation	30879	40S ribosomal protein S2 (RPS2C) _ chr2:17460016-17461398 REVERSE
73	212	AT5G49460.1	102.59	4	4	7114.7	2	2	2		65828	ACLB-2 (ATP CITRATE LYASE SUBUNIT B 2); ATP citrate synthase _ chr5:20055048-20058195 FORWARD
73	213	AT3G06650.1	102.59	4	4	7114.7	2	2	2		65814	ACLB-1; ATP citrate synthase _ chr3:2079247-2082633 REVERSE
45	110	AT3G17390.1	85.43	9	9	6829.7	3	2	3		42796	MTO3 (METHIONINE OVER-ACCUMULATOR 3); methionine adenosyltransferase _ chr3:5952484-5953665 REVERSE
15	16	P35908	140.87	10	10	6352.4	6	5	6	Carbamidomethylation	65865	SWISS-PROT:P35908 Tax_Id=9606 Gene_Symbol=KRT2 Keratin type II cytoskeletal 2 epidermal
38	63	AT3G08580.1	89.22	8	8	6303.9	3	3	3	Oxidation (M)	41476	AAC1 (ADP/ATP CARRIER 1); ATP:ADP antiporter/ binding _ chr3:2605706-2607030 REVERSE
38	64	AT3G08580.2	89.22	8	8	6303.9	3	3	3	Oxidation (M)	41476	AAC1 (ADP/ATP CARRIER 1); ATP:ADP antiporter/ binding _ chr3:2605706-2607030 REVERSE
59	80	AT1G43170.1	57.79	4	4	6288.3	2	2	2		44559	ARP1 (ARABIDOPSIS RIBOSOMAL PROTEIN 1); structural constituent of ribosome _ chr1:16266992-16268631 FORWARD
59	81	AT1G43170.3	57.79	4	4	6288.3	2	2	2		44559	ARP1 (ARABIDOPSIS RIBOSOMAL PROTEIN 1); structural constituent of ribosome _ chr1:16266992-16268631 FORWARD
59	82	AT1G43170.2	57.79	4	4	6288.3	2	2	2		44559	ARP1 (ARABIDOPSIS RIBOSOMAL PROTEIN 1); structural constituent of ribosome _ chr1:16266992-16268631 FORWARD
76	217	AT3G45030.1	77.11	19	19	6116.1	2	2	2		13878	40S ribosomal protein S20 (RPS20A) _ chr3:16471606-16472312 REVERSE
76	218	AT5G62300.2	77.11	19	19	6116.1	2	2	2		13878	40S ribosomal protein S20 (RPS20C) _ chr5:25021388-25022235 REVERSE
76	219	AT5G62300.1	77.11	19	19	6116.1	2	2	2		13878	40S ribosomal protein S20 (RPS20C) _ chr5:25021388-25022235 REVERSE
61	106	AT5G25460.1	80.35	6	6	5470.3	2	2	2		39978	unknown protein _ chr5:8863430-8865394 FORWARD
66	161	AT5G35630.3	83.29	5	5	4809.1	2	2	2		47411	GS2 (GLUTAMINE SYNTHETASE 2); glutamate-ammonia ligase _ chr5:13831220-13833239 FORWARD
66	162	AT5G35630.2	83.29	5	5	4809.1	2	2	2		47411	GS2 (GLUTAMINE SYNTHETASE 2); glutamate-ammonia ligase _ chr5:13831220-13833239 FORWARD
66	163	AT5G35630.1	83.29	5	5	4809.1	2	2	2		47411	GS2 (GLUTAMINE SYNTHETASE 2); glutamate-ammonia ligase _ chr5:13831220-13833239 FORWARD
57	92	AT5G56010.1	52.94	3	3	4682.2	2	2	2		80052	HSP81-3; ATP binding / unfolded protein binding _ chr5:22681410-22683911 FORWARD
57	93	AT5G56000.1	52.94	3	3	4682.2	2	2	2		80141	heat shock protein 81-4 (HSP81-4) _ chr5:22677602-22680067 REVERSE
57	100	AT5G56030.1	52.94	3	3	4682.2	2	2	2		80064	HSP81-2 (HEAT SHOCK PROTEIN 81-2); ATP binding _ chr5:22686923-22689433 FORWARD
69	186	AT4G30190.1	66.95	2	2	4654	2	2	2		104401	AHA2; ATPase/ hydrogen-exporting ATPase phosphorylative mechanism _ chr4:14770820-14775920 REVERSE
69	227	AT2G18960.1	66.95	2	2	4654	2	2	2		104224	AHA1 (ARABIDOPSIS H+ ATPASE 1); ATPase/ hydrogen-exporting ATPase phosphorylative mechanism / protein binding _ chr2:8221858-8227268 FORWARD
58	103	AT5G38480.2	83.11	9	9	4450.9	2	2	2		28491	GRF3 (GENERAL REGULATORY FACTOR 3); ATP binding / protein binding / protein phosphorylated amino acid binding _ chr5:15410277-15411285 FORWARD
58	104	AT5G38480.1	83.11	9	9	4450.9	2	2	2		28606	GRF3 (GENERAL REGULATORY FACTOR 3); ATP binding / protein binding / protein phosphorylated amino acid binding _ chr5:15410277-15411285 FORWARD
42	95	AT2G36460.1	86.93	11	11	4334.1	3	2	3		38387	fructose-bisphosphate aldolase putative _ chr2:15296929-15298387 REVERSE
63	160	Q2UVX4	87.1	1	1	4083.5	2	2	2		187366	SWISS-PROT:Q2UVX4 (Bos taurus) Complement C3 precursor
72	211	AT4G18100.1	87.52	18	18	3934.9	2	2	2	Carbamidomethylation	15503	60S ribosomal protein L32 (RPL32A) _ chr4:10035715-10036475 REVERSE
70	198	AT3G49490.1	77.54	2	2	3934.5	2	2	2		105345	unknown protein _ chr3:18344926-18348648 REVERSE
41	94	AT1G08250.1	79.5	8	8	3732.2	3	3	3		44802	ADT6 (arogenate dehydratase 6); arogenate dehydratase/ prephenate dehydratase _ chr1:2588994-2590235 REVERSE
78	224	AT4G00100.1	68.06	14	14	3606	2	2	2	Carbamidomethylation	17085	ATRPS13A (ARABIDOPSIS THALIANA RIBOSOMAL PROTEIN S13A); structural constituent of ribosome _ chr4:37172-38123 FORWARD
74	214	AT1G76180.1	82.62	13	13	3301.4	2	2	2		20786	ERD14 (EARLY RESPONSE TO DEHYDRATION 14); calcium ion binding _ chr1:28587013-28587657 REVERSE
20	35	AT1G49240.1	114.07	16	16	3171.6	5	2	5		41863	ACT8 (ACTIN 8); copper ion binding / structural constituent of cytoskeleton _ chr1:18216539-18217947 FORWARD
20	36	AT3G18780.2	114.07	16	16	3171.6	5	2	5		41877	ACT2 (ACTIN 2); structural constituent of cytoskeleton _ chr3:6475535-6476832 FORWARD
84	251	AT1G04040.1	57.42	6	6	2984.3	2	2	2		31096	acid phosphatase class B family protein _ chr1:1042564-1043819 REVERSE
82	232	AT1G78900.1	70.39	3	3	2824.5	2	2	2		68813	VHA-A (VACUOLAR ATP SYNTHASE SUBUNIT A); ATP binding / hydrogen ion transporting ATP synthase rotational mechanism / hydrolase acting on acid anhydrides catalyzing transmembrane movement of substances / proton-transporting ATPase rotation...
82	233	AT1G78900.2	70.39	3	3	2824.5	2	2	2		68813	VHA-A (VACUOLAR ATP SYNTHASE SUBUNIT A); ATP binding / hydrogen ion transporting ATP synthase rotational mechanism / hydrolase acting on acid anhydrides catalyzing transmembrane movement of substances / proton-transporting ATPase rotation...
67	179	AT5G64100.1	58.17	6	6	2779.2	2	2	2		35679	peroxidase putative _ chr5:25650824-25652062 REVERSE
65	155	AT2G36530.1	67.11	5	5	2678	2	2	2		47719	LOS2; copper ion binding / phosphopyruvate hydratase _ chr2:15321081-15323786 REVERSE
77	220	AT1G67430.1	77.19	10	10	2392.9	2	2	2		19854	60S ribosomal protein L17 (RPL17B) _ chr1:25262209-25263627 FORWARD
77	221	AT1G27400.1	77.19	10	10	2392.9	2	2	2		19897	60S ribosomal protein L17 (RPL17A) _ chr1:9515230-9516725 FORWARD
81	229	AT1G69620.1	63.02	17	17	2084.8	2	2	2		13650	RPL34 (RIBOSOMAL PROTEIN L34); structural constituent of ribosome _ chr1:26189900-26191081 FORWARD
81	230	AT1G26880.1	63.02	17	17	2084.8	2	2	2		13705	60S ribosomal protein L34 (RPL34A) _ chr1:9315640-9316681 REVERSE
49	121	AT2G28000.1	106.08	6	6	2060.2	3	3	3		62072	CPN60A (CHAPERONIN-60ALPHA); ATP binding / protein binding _ chr2:11926603-11929184 FORWARD
52	128	AT1G62480.1	114.44	25	25	1821.4	3	3	3		16628	vacuolar calcium-binding protein-related _ chr1:23128799-23129548 FORWARD
54	136	AT1G09640.1	80.28	7	7	1818.8	3	3	3		46661	elongation factor 1B-gamma putative / eEF-1B gamma putative _ chr1:3120162-3122152 FORWARD
85	252	AT2G37270.1	55.76	8	8	1141.2	2	2	2		22991	ATRPS5B (RIBOSOMAL PROTEIN 5B); structural constituent of ribosome _ chr2:15647883-15649042 REVERSE
85	253	AT3G11940.2	55.76	8	8	1141.2	2	2	2		22921	ATRPS5A (RIBOSOMAL PROTEIN 5A); structural constituent of ribosome _ chr3:3778175-3779354 REVERSE
85	254	AT2G37270.2	55.76	8	8	1141.2	2	2	2		22991	ATRPS5B (RIBOSOMAL PROTEIN 5B); structural constituent of ribosome _ chr2:15647883-15649042 REVERSE
85	255	AT3G11940.1	55.76	8	8	1141.2	2	2	2		22921	ATRPS5A (RIBOSOMAL PROTEIN 5A); structural constituent of ribosome _ chr3:3778175-3779354 REVERSE
80	228	AT4G27090.1	66.91	15	15	0	2	2	2		15505	60S ribosomal protein L14 (RPL14B) _ chr4:13594104-13595187 REVERSE

## Sheet: SB-IP NEG-1_proteins
IP-MS_p53_Rep1_DMSO_induced
Protein Group	Protein ID	Accession	-10lgP	Coverage (%)	Coverage (%) Sample 1	Area Sample 1	#Peptides	#Unique	#Spec Sample 1	PTM	Avg. Mass	Description
4	208	Q1RMN8	103.83	9	9	953390	2	2	13	Carbamidomethylation	24536	TREMBL:Q1RMN8 (Bos taurus) Similar to Immunoglobulin lambda-like polypeptide 1
3	117	cont40	143.14	22	22	852370	4	4	14	Carbamidomethylation	23476	gi2914482 | pdb 1TFX A Chain A Complex Of The Second Kunitz Domain Of Tissue Factor Pathway Inhibitor With Porcine Trypsin [Sus scrofa (contaminant)]
3	119	cont141	143.14	21	21	852370	4	4	14	Carbamidomethylation	24409	sptP00761 Trypsin precursor (EC 3.4.21.4) [Sus scrofa (contaminant)]
3	120	P00761	143.14	21	21	852370	4	4	14	Carbamidomethylation	24409	SWISS-PROT:P00761|TRYP_PIG Trypsin - Sus scrofa (Pig).
5	84	cont69	152.67	31	31	545530	5	5	12		15727	gi27806789 | ref NP_776392.1 transthyretin (prealbumin amyloidosis type I) [Bos taurus (contaminant)]
2	13	P02768-1	183.75	10	10	441460	7	7	14	Carbamidomethylation	69367	SWISS-PROT:P02768-1 Tax_Id=9606 Gene_Symbol=ALB Isoform 1 of Serum albumin precursor
1	17	AT1G20620.5	212.43	26	26	79401	12	12	16	Oxidation (M)	55968	CAT3 (CATALASE 3); catalase _ chr1:7143142-7146193 FORWARD
1	18	AT1G20620.1	212.43	26	26	79401	12	12	16	Oxidation (M)	56695	CAT3 (CATALASE 3); catalase _ chr1:7143142-7146193 FORWARD
6	34	ATCG00490.1	156.26	16	16	62509	7	7	9		52955	large subunit of RUBISCO. Protein is tyrosine-phosphorylated and its phosphorylation state is modulated in response to ABA in Arabidopsis thaliana seeds. _ chrC:54958-56397 FORWARD
28	142	AT5G44020.1	132.49	15	15	52875	4	4	4	Carbamidomethylation	31056	acid phosphatase class B family protein _ chr5:17712433-17714046 FORWARD
7	12	AT1G65260.1	144.18	23	23	52735	8	8	8		36392	PTAC4 (PLASTID TRANSCRIPTIONALLY ACTIVE4) _ chr1:24236329-24240428 FORWARD
11	25	AT1G07940.1	114.64	13	13	29353	6	6	6		49502	elongation factor 1-alpha / EF-1-alpha _ chr1:2463350-2464792 REVERSE
11	26	AT1G07930.1	114.64	13	13	29353	6	6	6		49502	elongation factor 1-alpha / EF-1-alpha _ chr1:2459014-2460458 FORWARD
11	27	AT5G60390.3	114.64	13	13	29353	6	6	6		49502	elongation factor 1-alpha / EF-1-alpha _ chr5:24289226-24290675 FORWARD
11	28	AT5G60390.1	114.64	13	13	29353	6	6	6		49502	elongation factor 1-alpha / EF-1-alpha _ chr5:24289226-24290675 FORWARD
11	29	AT1G07940.2	114.64	13	13	29353	6	6	6		49502	elongation factor 1-alpha / EF-1-alpha _ chr1:2463350-2464792 REVERSE
11	30	AT1G07920.1	114.64	13	13	29353	6	6	6		49502	elongation factor 1-alpha / EF-1-alpha _ chr1:2455559-2457001 FORWARD
37	72	AT1G13440.2	94.33	10	10	24129	3	3	3		33906	GAPC2 (GLYCERALDEHYDE-3-PHOSPHATE DEHYDROGENASE C2); NAD or NADH binding / binding / catalytic/ glyceraldehyde-3-phosphate dehydrogenase (phosphorylating)/ glyceraldehyde-3-phosphate dehydrogenase _ chr1:4608465-4610494 REVERSE
37	73	AT1G13440.1	94.33	9	9	24129	3	3	3		36913	GAPC2 (GLYCERALDEHYDE-3-PHOSPHATE DEHYDROGENASE C2); NAD or NADH binding / binding / catalytic/ glyceraldehyde-3-phosphate dehydrogenase (phosphorylating)/ glyceraldehyde-3-phosphate dehydrogenase _ chr1:4608465-4610494 REVERSE
37	74	AT3G04120.1	94.33	9	9	24129	3	3	3		36914	GAPC1 (GLYCERALDEHYDE-3-PHOSPHATE DEHYDROGENASE C SUBUNIT 1); glyceraldehyde-3-phosphate dehydrogenase (phosphorylating)/ glyceraldehyde-3-phosphate dehydrogenase _ chr3:1081077-1083131 FORWARD
16	23	AT5G62390.1	103.23	11	11	18822	5	5	5		51567	ATBAG7 (ARABIDOPSIS THALIANA BCL-2-ASSOCIATED ATHANOGENE 7); calmodulin binding _ chr5:25052377-25054170 REVERSE
14	88	AT4G20260.2	125	23	23	17719	6	6	6		24584	DREPP plasma membrane polypeptide family protein _ chr4:10941593-10943227 FORWARD
14	89	AT4G20260.1	125	23	23	17719	6	6	6		24584	DREPP plasma membrane polypeptide family protein _ chr4:10941593-10943227 FORWARD
14	90	AT4G20260.3	125	23	23	17719	6	6	6		24584	DREPP plasma membrane polypeptide family protein _ chr4:10941593-10943227 FORWARD
14	91	AT4G20260.4	125	23	23	17719	6	6	6		24712	DREPP plasma membrane polypeptide family protein _ chr4:10941593-10943227 FORWARD
43	83	AT4G02520.1	122.68	16	16	17686	3	3	3		24129	ATGSTF2 (GLUTATHIONE S-TRANSFERASE PHI 2); glutathione binding / glutathione transferase _ chr4:1110673-1111531 REVERSE
43	126	AT2G02930.1	122.68	16	16	17686	3	3	3		24121	ATGSTF3 (GLUTATHIONE S-TRANSFERASE F3); glutathione transferase _ chr2:851348-852106 REVERSE
41	32	AT4G13940.3	87.03	8	8	15795	3	3	3		48407	MEE58 (MATERNAL EFFECT EMBRYO ARREST 58); adenosylhomocysteinase/ copper ion binding _ chr4:8054931-8056676 FORWARD
41	33	AT4G13940.1	87.03	7	7	15795	3	3	3		53379	MEE58 (MATERNAL EFFECT EMBRYO ARREST 58); adenosylhomocysteinase/ copper ion binding _ chr4:8054931-8056676 FORWARD
9	160	Q2UVX4	111.72	3	3	15786	6	6	6	Carbamidomethylation	187366	SWISS-PROT:Q2UVX4 (Bos taurus) Complement C3 precursor
8	2	cont135	140.25	12	12	15760	7	6	7		66039	crahCP1609934.2 keratin 1 (epidermolytic hyperkeratosis) [Homo sapiens (contaminant)]
8	3	cont134	140.25	12	12	15760	7	6	7		66067	rfNP_006112.2 keratin 1 [Homo sapiens (contaminant)]
29	123	AT4G39260.3	118.93	36	36	15084	4	2	4		10230	GR-RBP8; RNA binding / nucleic acid binding / nucleotide binding _ chr4:18274166-18274958 REVERSE
29	124	AT4G39260.2	118.93	26	26	15084	4	2	4		12807	GR-RBP8; RNA binding / nucleic acid binding / nucleotide binding _ chr4:18274166-18274958 REVERSE
29	125	AT4G39260.1	118.93	20	20	15084	4	2	4		16579	GR-RBP8; RNA binding / nucleic acid binding / nucleotide binding _ chr4:18274166-18274958 REVERSE
39	344	AT3G21140.1	111.82	8	8	14685	3	3	3		42851	FMN binding _ chr3:7409696-7412086 REVERSE
15	6	cont129	122.77	9	9	13006	5	5	5		58827	trmQ8N175 Keratin 10 [Homo sapiens (contaminant)]
15	7	cont133	122.77	9	9	13006	5	5	5		59528	pirKRHU0 keratin 10 type I cytoskeletal - human [Homo sapiens (contaminant)]
15	8	cont122	122.77	9	9	13006	5	5	5		59519	sptP13645 Keratin type I cytoskeletal 10 (Cytokeratin 10) (K10) (CK 10) [Homo sapiens (contaminant)]
15	9	P13645	122.77	9	9	13006	5	5	5		59511	SWISS-PROT:P13645 Tax_Id=9606 Gene_Symbol=KRT10 Keratin type I cytoskeletal 10
15	10	cont136	122.77	8	8	13006	5	5	5		63346	crahCP1812051 keratin 10 (epidermolytic hyperkeratosis; keratosis palmaris et plantaris) [Homo sapiens (contaminant)]
50	303	cont124	101.6	23	23	12296	3	3	3		11284	sptP81605 Dermcidin precursor (Preproteolysin) (Contains: Survival-promoting peptide; DCD-1) [Homo sapiens (contaminant)]
26	38	AT2G07698.1	123.46	5	5	12277	4	4	4		85933	ATP synthase alpha chain mitochondrial putative _ chr2:3361474-3364028 FORWARD
26	59	ATMG01190.1	123.46	8	8	12277	4	4	4		54971	ATPase subunit 1 _ chrM:302166-303689 REVERSE
23	212	AT5G49460.1	136.41	10	10	12195	5	5	5	Carbamidomethylation	65828	ACLB-2 (ATP CITRATE LYASE SUBUNIT B 2); ATP citrate synthase _ chr5:20055048-20058195 FORWARD
23	213	AT3G06650.1	136.41	10	10	12195	5	5	5	Carbamidomethylation	65814	ACLB-1; ATP citrate synthase _ chr3:2079247-2082633 REVERSE
36	275	AT4G13670.1	127.92	10	10	11848	3	3	3		44020	PTAC5 (PLASTID TRANSCRIPTIONALLY ACTIVE5); heat shock protein binding / unfolded protein binding _ chr4:7948644-7950779 FORWARD
25	128	AT1G62480.1	143.94	26	26	11696	5	5	5		16628	vacuolar calcium-binding protein-related _ chr1:23128799-23129548 FORWARD
13	70	AT5G42020.1	144.98	9	9	11567	6	4	6		73561	BIP2; ATP binding _ chr5:16807697-16810480 REVERSE
13	71	AT5G28540.1	144.98	9	9	11567	6	4	6		73629	BIP1; ATP binding _ chr5:10540665-10543274 REVERSE
18	19	AT5G17920.1	125.87	7	7	11156	5	5	5		84357	ATMS1; 5-methyltetrahydropteroyltriglutamate-homocysteine S-methyltransferase/ copper ion binding / methionine synthase _ chr5:5935771-5939195 FORWARD
18	20	AT5G17920.2	125.87	7	7	11156	5	5	5		84357	ATMS1; 5-methyltetrahydropteroyltriglutamate-homocysteine S-methyltransferase/ methionine synthase _ chr5:5935771-5939195 FORWARD
32	405	AT2G44530.2	123.28	14	14	10177	4	3	4		42497	ribose-phosphate pyrophosphokinase putative / phosphoribosyl diphosphate synthetase putative _ chr2:18383732-18385974 FORWARD
32	406	AT2G44530.1	123.28	14	14	10177	4	3	4		42625	ribose-phosphate pyrophosphokinase putative / phosphoribosyl diphosphate synthetase putative _ chr2:18383732-18385974 FORWARD
27	21	AT3G09440.1	134.38	7	7	9160.6	4	2	4		71148	heat shock cognate 70 kDa protein 3 (HSC70-3) (HSP70-3) _ chr3:2903434-2905632 REVERSE
27	22	AT5G02490.1	134.38	7	7	9160.6	4	2	4		71387	heat shock cognate 70 kDa protein 2 (HSC70-2) (HSP70-2) _ chr5:550296-552565 REVERSE
27	15	AT3G12580.1	134.38	7	7	9160.6	4	2	4		71102	HSP70 (heat shock protein 70); ATP binding _ chr3:3991487-3993689 REVERSE
27	14	AT5G02500.1	134.38	7	7	9160.6	4	2	4		71358	HSC70-1 (HEAT SHOCK COGNATE PROTEIN 70-1); ATP binding _ chr5:554055-556334 REVERSE
27	55	AT5G02500.2	134.38	9	9	9160.6	4	2	4		57237	HSC70-1 (HEAT SHOCK COGNATE PROTEIN 70-1); ATP binding _ chr5:554055-556334 REVERSE
27	58	AT1G56410.1	134.38	7	7	9160.6	4	2	4		68357	ERD2 (EARLY-RESPONSIVE TO DEHYDRATION 2); ATP binding _ chr1:21117147-21119241 FORWARD
24	63	AT3G08580.1	99.74	13	13	8337.5	5	5	5	Oxidation (M)	41476	AAC1 (ADP/ATP CARRIER 1); ATP:ADP antiporter/ binding _ chr3:2605706-2607030 REVERSE
24	64	AT3G08580.2	99.74	13	13	8337.5	5	5	5	Oxidation (M)	41476	AAC1 (ADP/ATP CARRIER 1); ATP:ADP antiporter/ binding _ chr3:2605706-2607030 REVERSE
60	151	AT2G18020.1	106.72	12	12	8299.6	2	2	2		27859	EMB2296 (embryo defective 2296); structural constituent of ribosome _ chr2:7837151-7838160 FORWARD
57	85	AT5G15200.2	52.6	12	12	8249.4	2	2	2		18817	40S ribosomal protein S9 (RPS9B) _ chr5:4935602-4936334 REVERSE
57	87	AT5G15200.1	52.6	10	10	8249.4	2	2	2		23036	40S ribosomal protein S9 (RPS9B) _ chr5:4935124-4936334 REVERSE
46	122	AT5G20290.1	107.44	18	18	8084.8	3	3	3		24994	40S ribosomal protein S8 (RPS8A) _ chr5:6851695-6853012 REVERSE
72	306	AT3G55280.3	69.67	16	16	7363.8	2	2	2		16744	RPL23AB (RIBOSOMAL PROTEIN L23AB); RNA binding / nucleotide binding / structural constituent of ribosome _ chr3:20500667-20501519 FORWARD
72	307	AT2G39460.2	69.67	15	15	7363.8	2	2	2		17441	RPL23AA (RIBOSOMAL PROTEIN L23AA); RNA binding / nucleotide binding / structural constituent of ribosome _ chr2:16475049-16475904 FORWARD
72	308	AT3G55280.1	69.67	15	15	7363.8	2	2	2		17396	RPL23AB (RIBOSOMAL PROTEIN L23AB); RNA binding / nucleotide binding / structural constituent of ribosome _ chr3:20500667-20501519 FORWARD
72	309	AT3G55280.2	69.67	15	15	7363.8	2	2	2		17396	RPL23AB (RIBOSOMAL PROTEIN L23AB); RNA binding / nucleotide binding / structural constituent of ribosome _ chr3:20500667-20501519 FORWARD
72	310	AT2G39460.1	69.67	15	15	7363.8	2	2	2		17441	RPL23AA (RIBOSOMAL PROTEIN L23AA); RNA binding / nucleotide binding / structural constituent of ribosome _ chr2:16475049-16475904 FORWARD
19	69	AT3G09630.1	118.29	14	14	6963.4	5	5	5	Carbamidomethylation	44702	60S ribosomal protein L4/L1 (RPL4A) _ chr3:2953813-2955444 FORWARD
40	121	AT2G28000.1	121.51	7	7	6655.3	3	3	3		62072	CPN60A (CHAPERONIN-60ALPHA); ATP binding / protein binding _ chr2:11926603-11929184 FORWARD
48	214	AT1G76180.1	108.19	28	28	6443.1	3	3	3		20786	ERD14 (EARLY RESPONSE TO DEHYDRATION 14); calcium ion binding _ chr1:28587013-28587657 REVERSE
49	454	AT5G56500.1	75.16	5	5	6302.2	3	3	3		63242	ATP binding / protein binding _ chr5:22874058-22876966 FORWARD
49	323	AT3G13470.1	75.16	5	5	6302.2	3	3	3		63342	chaperonin putative _ chr3:4389685-4392624 FORWARD
49	455	AT5G56500.2	75.16	5	5	6302.2	3	3	3		63325	ATP binding / protein binding _ chr5:22874058-22876966 FORWARD
49	324	AT1G55490.1	75.16	5	5	6302.2	3	3	3		63809	CPN60B (CHAPERONIN 60 BETA); ATP binding / protein binding _ chr1:20715717-20718673 REVERSE
49	325	AT1G55490.2	75.16	5	5	6302.2	3	3	3		63809	CPN60B (CHAPERONIN 60 BETA); ATP binding / protein binding _ chr1:20715717-20718673 REVERSE
38	60	AT1G74050.1	96.3	13	13	6267.4	3	2	3		26107	60S ribosomal protein L6 (RPL6C) _ chr1:27847256-27848680 REVERSE
38	61	AT1G74060.1	96.3	13	13	6267.4	3	2	3		26009	60S ribosomal protein L6 (RPL6B) _ chr1:27850033-27851299 REVERSE
56	105	AT1G43170.4	50.67	6	6	6116.9	2	2	2		35064	ARP1 (ARABIDOPSIS RIBOSOMAL PROTEIN 1); structural constituent of ribosome _ chr1:16267519-16268631 FORWARD
56	80	AT1G43170.1	50.67	5	5	6116.9	2	2	2		44559	ARP1 (ARABIDOPSIS RIBOSOMAL PROTEIN 1); structural constituent of ribosome _ chr1:16266992-16268631 FORWARD
56	81	AT1G43170.3	50.67	5	5	6116.9	2	2	2		44559	ARP1 (ARABIDOPSIS RIBOSOMAL PROTEIN 1); structural constituent of ribosome _ chr1:16266992-16268631 FORWARD
56	82	AT1G43170.2	50.67	5	5	6116.9	2	2	2		44559	ARP1 (ARABIDOPSIS RIBOSOMAL PROTEIN 1); structural constituent of ribosome _ chr1:16266992-16268631 FORWARD
64	131	AT3G49010.4	74.26	9	9	6092.7	2	2	2		23540	ATBBC1 (ARABIDOPSIS THALIANA BREAST BASIC CONSERVED 1); structural constituent of ribosome _ chr3:18166971-18168047 REVERSE
64	132	AT3G49010.3	74.26	9	9	6092.7	2	2	2		23767	ATBBC1 (ARABIDOPSIS THALIANA BREAST BASIC CONSERVED 1); structural constituent of ribosome _ chr3:18166971-18168047 REVERSE
64	133	AT3G49010.2	74.26	9	9	6092.7	2	2	2		23767	ATBBC1 (ARABIDOPSIS THALIANA BREAST BASIC CONSERVED 1); structural constituent of ribosome _ chr3:18166971-18168047 REVERSE
64	134	AT3G49010.1	74.26	9	9	6092.7	2	2	2		23767	ATBBC1 (ARABIDOPSIS THALIANA BREAST BASIC CONSERVED 1); structural constituent of ribosome _ chr3:18166971-18168047 REVERSE
34	62	P35527	101.48	6	6	6090.5	3	3	3		62129	SWISS-PROT:P35527 Tax_Id=9606 Gene_Symbol=KRT9 Keratin type I cytoskeletal 9
21	54	AT5G10360.1	99.4	16	16	6072.4	3	3	5		28162	EMB3010 (embryo defective 3010); structural constituent of ribosome _ chr5:3258734-3260142 REVERSE
51	280	AT3G27360.1	51.67	10	10	5946.8	2	2	3		15268	histone H3 _ chr3:10129459-10129869 REVERSE
51	281	AT5G10390.1	51.67	10	10	5946.8	2	2	3		15268	histone H3 _ chr5:3269065-3269475 REVERSE
51	282	AT4G40040.2	51.67	10	10	5946.8	2	2	3		15406	histone H3.2 _ chr4:18557539-18558236 REVERSE
51	283	AT4G40030.3	51.67	10	10	5946.8	2	2	3		15406	histone H3.2 _ chr4:18555840-18556417 REVERSE
51	284	AT5G65360.1	51.67	10	10	5946.8	2	2	3		15268	histone H3 _ chr5:26120099-26120509 REVERSE
51	285	AT1G09200.1	51.67	10	10	5946.8	2	2	3		15268	histone H3 _ chr1:2971722-2972132 REVERSE
51	286	AT4G40040.1	51.67	10	10	5946.8	2	2	3		15406	histone H3.2 _ chr4:18557539-18558236 REVERSE
51	287	AT4G40030.1	51.67	10	10	5946.8	2	2	3		15406	histone H3.2 _ chr4:18555840-18556417 REVERSE
51	288	AT5G10400.1	51.67	10	10	5946.8	2	2	3		15268	histone H3 _ chr5:3270478-3270888 REVERSE
51	289	AT5G10980.1	51.67	10	10	5946.8	2	2	3		15406	histone H3 _ chr5:3472591-3473349 REVERSE
51	290	AT5G65350.1	51.67	10	10	5946.8	2	2	3		15591	histone H3 _ chr5:26119406-26119825 REVERSE
51	291	AT4G40030.2	51.67	9	9	5946.8	2	2	3		18702	histone H3.2 _ chr4:18555840-18556827 REVERSE
17	16	P35908	135.58	9	9	5678.1	5	4	5		65865	SWISS-PROT:P35908 Tax_Id=9606 Gene_Symbol=KRT2 Keratin type II cytoskeletal 2 epidermal
47	110	AT3G17390.1	95.78	9	9	5650.1	3	3	3		42796	MTO3 (METHIONINE OVER-ACCUMULATOR 3); methionine adenosyltransferase _ chr3:5952484-5953665 REVERSE
58	111	AT1G50010.1	54.1	4	4	5562.6	2	2	2		49541	TUA2; structural constituent of cytoskeleton _ chr1:18517737-18519729 FORWARD
58	112	AT4G14960.2	54.1	4	4	5562.6	2	2	2		49538	TUA6; structural constituent of cytoskeleton _ chr4:8548769-8550319 REVERSE
58	113	AT5G19780.1	54.1	4	4	5562.6	2	2	2		49654	TUA5; structural constituent of cytoskeleton _ chr5:6687212-6688926 FORWARD
58	114	AT1G04820.1	54.1	4	4	5562.6	2	2	2		49541	TUA4; structural constituent of cytoskeleton _ chr1:1356421-1358266 REVERSE
58	115	AT5G19770.1	54.1	4	4	5562.6	2	2	2		49654	TUA3; structural constituent of cytoskeleton _ chr5:6682761-6684474 REVERSE
58	263	AT1G64740.1	54.1	4	4	5562.6	2	2	2		49800	TUA1 (ALPHA-1 TUBULIN); structural constituent of cytoskeleton _ chr1:24050114-24052296 FORWARD
45	3119	AT5G25250.1	87.12	6	6	5253.6	3	3	3		52310	FUNCTIONS IN: molecular_function unknown; INVOLVED IN: biological_process unknown; LOCATED IN: plasma membrane vacuole; EXPRESSED IN: cultured cell; CONTAINS InterPro DOMAIN/s: Band 7 protein (InterPro:IPR001107); BEST Arabidopsis thaliana p...
33	215	AT2G21660.2	120.33	23	23	5223.8	4	2	4		15548	CCR2 (COLD CIRCADIAN RHYTHM AND RNA BINDING 2); RNA binding / double-stranded DNA binding / single-stranded DNA binding _ chr2:9265477-9266316 REVERSE
33	216	AT2G21660.1	120.33	21	21	5223.8	4	2	4		16890	CCR2 (COLD CIRCADIAN RHYTHM AND RNA BINDING 2); RNA binding / double-stranded DNA binding / single-stranded DNA binding _ chr2:9265477-9266316 REVERSE
52	448	AT2G27710.1	77.79	10	10	5108.5	2	2	3		11444	60S acidic ribosomal protein P2 (RPP2B) _ chr2:11816929-11817670 FORWARD
52	449	AT2G27720.1	77.79	10	10	5108.5	2	2	3		11452	60S acidic ribosomal protein P2 (RPP2A) _ chr2:11818696-11819370 FORWARD
52	450	AT2G27710.3	77.79	10	10	5108.5	2	2	3		11444	60S acidic ribosomal protein P2 (RPP2B) _ chr2:11816929-11817670 FORWARD
52	451	AT2G27710.2	77.79	10	10	5108.5	2	2	3		11444	60S acidic ribosomal protein P2 (RPP2B) _ chr2:11816929-11817670 FORWARD
52	452	AT2G27720.3	77.79	9	9	5108.5	2	2	3		12707	60S acidic ribosomal protein P2 (RPP2A) _ chr2:11818696-11819370 FORWARD
52	453	AT2G27720.2	77.79	9	9	5108.5	2	2	3		13031	60S acidic ribosomal protein P2 (RPP2A) _ chr2:11818696-11819370 FORWARD
71	97	AT2G33370.1	61.58	13	13	5031.5	2	2	2		15027	60S ribosomal protein L23 (RPL23B) _ chr2:14143718-14144644 REVERSE
71	98	AT1G04480.1	61.58	13	13	5031.5	2	2	2		15027	60S ribosomal protein L23 (RPL23A) _ chr1:1216110-1217257 FORWARD
71	99	AT3G04400.1	61.58	13	13	5031.5	2	2	2		15027	emb2171 (embryo defective 2171); structural constituent of ribosome _ chr3:1167339-1168308 FORWARD
59	145	AT2G01250.2	58.47	9	9	5018.7	2	2	2		21553	60S ribosomal protein L7 (RPL7B) _ chr2:133038-134264 REVERSE
59	146	AT2G01250.1	58.47	7	7	5018.7	2	2	2		28171	60S ribosomal protein L7 (RPL7B) _ chr2:132943-134264 REVERSE
59	147	AT2G44120.1	58.47	7	7	5018.7	2	2	2		27940	60S ribosomal protein L7 (RPL7C) _ chr2:18249227-18250402 REVERSE
59	148	AT2G44120.2	58.47	7	7	5018.7	2	2	2		28520	60S ribosomal protein L7 (RPL7C) _ chr2:18249227-18250417 REVERSE
77	643	P01030	51.39	1	1	4816.6	2	2	2		192796	SWISS-PROT:P01030 (Bos taurus) similar to Complement C4-A precursor
75	96	AT3G32980.1	52.19	4	4	4758.6	2	2	2		38847	peroxidase 32 (PER32) (P32) (PRXR3) _ chr3:13526404-13529949 REVERSE
75	262	AT3G49110.1	52.19	4	4	4758.6	2	2	2		38941	PRXCA (PEROXIDASE CA); peroxidase _ chr3:18200713-18202891 FORWARD
42	66	AT3G52930.1	122.9	11	11	4380.6	3	3	3		38540	fructose-bisphosphate aldolase putative _ chr3:19627383-19628874 REVERSE
61	329	AT3G12780.1	79.73	6	6	4028.8	2	2	2		50112	PGK1 (PHOSPHOGLYCERATE KINASE 1); phosphoglycerate kinase _ chr3:4061127-4063140 REVERSE
63	443	AT1G53770.1	79.1	5	5	3374.4	2	2	2		63943	unknown protein _ chr1:20071460-20073708 REVERSE
68	209	AT3G52580.1	71.77	16	16	3308.6	2	2	2		16238	40S ribosomal protein S14 (RPS14C) _ chr3:19503324-19504701 FORWARD
68	210	AT3G11510.1	71.77	16	16	3308.6	2	2	2		16273	40S ribosomal protein S14 (RPS14B) _ chr3:3623757-3624866 REVERSE
68	127	AT2G36160.1	71.77	16	16	3308.6	2	2	2		16257	40S ribosomal protein S14 (RPS14A) _ chr2:15169925-15171159 FORWARD
54	331	AT1G67090.1	116.73	14	14	2849.7	2	2	2	Carbamidomethylation	20216	RBCS1A (RIBULOSE BISPHOSPHATE CARBOXYLASE SMALL CHAIN 1A); copper ion binding / ribulose-bisphosphate carboxylase _ chr1:25048465-25049249 REVERSE
35	51	AT1G18540.1	89.99	13	13	2752.1	3	2	3		26153	60S ribosomal protein L6 (RPL6A) _ chr1:6377448-6378548 REVERSE
76	336	AT1G26630.1	50.63	9	9	2743.8	2	2	2		17140	FBR12 (FUMONISIN B1-RESISTANT12); translation initiation factor _ chr1:9205968-9207098 FORWARD
55	102	AT1G56070.1	53.76	2	2	1765	2	2	2		93891	LOS1; copper ion binding / translation elongation factor/ translation factor nucleic acid binding _ chr1:20968245-20971077 REVERSE
73	229	AT1G69620.1	59.88	17	17	1679.3	2	2	2		13650	RPL34 (RIBOSOMAL PROTEIN L34); structural constituent of ribosome _ chr1:26189900-26191081 FORWARD
73	230	AT1G26880.1	59.88	17	17	1679.3	2	2	2		13705	60S ribosomal protein L34 (RPL34A) _ chr1:9315640-9316681 REVERSE
53	40	AT5G07090.2	65.17	11	11	1578.5	2	2	2		27707	40S ribosomal protein S4 (RPS4B) _ chr5:2202783-2203805 FORWARD
53	41	AT2G17360.1	65.17	10	10	1578.5	2	2	2		29803	40S ribosomal protein S4 (RPS4A) _ chr2:7546598-7548138 FORWARD
53	42	AT5G07090.1	65.17	10	10	1578.5	2	2	2		29874	40S ribosomal protein S4 (RPS4B) _ chr5:2202410-2203805 FORWARD
53	68	AT5G58420.1	65.17	10	10	1578.5	2	2	2		29816	40S ribosomal protein S4 (RPS4D) _ chr5:23619599-23620896 FORWARD
65	106	AT5G25460.1	81.55	6	6	1358.3	2	2	2		39978	unknown protein _ chr5:8863430-8865394 FORWARD
69	94	AT1G08250.1	66.94	5	5	1198.6	2	2	2		44802	ADT6 (arogenate dehydratase 6); arogenate dehydratase/ prephenate dehydratase _ chr1:2588994-2590235 REVERSE
44	198	AT3G49490.1	90.78	3	3	1014.9	3	3	3		105345	unknown protein _ chr3:18344926-18348648 REVERSE
67	228	AT4G27090.1	69.56	15	15	0	2	2	2		15505	60S ribosomal protein L14 (RPL14B) _ chr4:13594104-13595187 REVERSE
74	4178	AT1G12080.2	52.8	20	20	0	2	2	2		15382	unknown protein _ chr1:4084289-4084888 FORWARD

## Sheet: SB-IP NEG-2_proteins
IP-MS_p53_Rep2_DMSO_induced
Protein Group	Protein ID	Accession	-10lgP	Coverage (%)	Coverage (%) Sample 2	Area Sample 2	#Peptides	#Unique	#Spec Sample 2	PTM	Avg. Mass	Description
3	208	Q1RMN8	93.41	9	9	930600	2	2	11	Carbamidomethylation	24536	TREMBL:Q1RMN8 (Bos taurus) Similar to Immunoglobulin lambda-like polypeptide 1
1	84	cont69	154.23	31	31	412500	5	5	13		15727	gi27806789 | ref NP_776392.1 transthyretin (prealbumin amyloidosis type I) [Bos taurus (contaminant)]
7	129	cont142	123.38	46	46	326830	3	3	9		8819	pdb1EPT_B B Chain B Porcine E-Trypsin (E.C.3.4.21.4) [Sus scrofa (contaminant)]
7	130	cont32	123.38	30	30	326830	3	3	9		13292	gi1942351 | pdb 1AKS A Chain A Crystal Structure Of The First Active Autolysate Form Of The Porcine Alpha Trypsin [Sus scrofa (contaminant)]
7	116	cont143	123.38	17	17	326830	3	3	9		23474	pdb1FNI_A A Chain A Crystal Structure Of Porcine Beta Trypsin With 0.01 percent Polydocanol [Sus scrofa (contaminant)]
7	117	cont40	123.38	17	17	326830	3	3	9		23476	gi2914482 | pdb 1TFX A Chain A Complex Of The Second Kunitz Domain Of Tissue Factor Pathway Inhibitor With Porcine Trypsin [Sus scrofa (contaminant)]
7	118	cont23	123.38	17	17	326830	3	3	9		23474	gi494360 | pdb 1MCT A Chain A Trypsin (E.C.3.4.21.4) Complexed With Inhibitor From Bitter Gourd [Sus scrofa (Contaminant)]
7	119	cont141	123.38	16	16	326830	3	3	9		24409	sptP00761 Trypsin precursor (EC 3.4.21.4) [Sus scrofa (contaminant)]
7	120	P00761	123.38	16	16	326830	3	3	9		24409	SWISS-PROT:P00761|TRYP_PIG Trypsin - Sus scrofa (Pig).
2	13	P02768-1	182.59	10	10	287160	7	7	12	Carbamidomethylation	69367	SWISS-PROT:P02768-1 Tax_Id=9606 Gene_Symbol=ALB Isoform 1 of Serum albumin precursor
5	12	AT1G65260.1	166.33	28	28	57285	9	9	10		36392	PTAC4 (PLASTID TRANSCRIPTIONALLY ACTIVE4) _ chr1:24236329-24240428 FORWARD
6	17	AT1G20620.5	201.46	21	21	41610	10	10	10		55968	CAT3 (CATALASE 3); catalase _ chr1:7143142-7146193 FORWARD
6	18	AT1G20620.1	201.46	21	21	41610	10	10	10		56695	CAT3 (CATALASE 3); catalase _ chr1:7143142-7146193 FORWARD
8	23	AT5G62390.1	129.3	14	14	29025	7	7	7		51567	ATBAG7 (ARABIDOPSIS THALIANA BCL-2-ASSOCIATED ATHANOGENE 7); calmodulin binding _ chr5:25052377-25054170 REVERSE
4	2	cont135	179.33	14	14	24055	9	8	10		66039	crahCP1609934.2 keratin 1 (epidermolytic hyperkeratosis) [Homo sapiens (contaminant)]
4	3	cont134	179.33	14	14	24055	9	8	10		66067	rfNP_006112.2 keratin 1 [Homo sapiens (contaminant)]
10	275	AT4G13670.1	168.49	14	14	21601	6	6	6		44020	PTAC5 (PLASTID TRANSCRIPTIONALLY ACTIVE5); heat shock protein binding / unfolded protein binding _ chr4:7948644-7950779 FORWARD
31	34	ATCG00490.1	119.42	7	7	16370	3	3	3		52955	large subunit of RUBISCO. Protein is tyrosine-phosphorylated and its phosphorylation state is modulated in response to ABA in Arabidopsis thaliana seeds. _ chrC:54958-56397 FORWARD
37	142	AT5G44020.1	87.44	7	7	15823	2	2	3		31056	acid phosphatase class B family protein _ chr5:17712433-17714046 FORWARD
9	6	cont129	154.48	12	12	15495	7	7	7		58827	trmQ8N175 Keratin 10 [Homo sapiens (contaminant)]
9	7	cont133	154.48	12	12	15495	7	7	7		59528	pirKRHU0 keratin 10 type I cytoskeletal - human [Homo sapiens (contaminant)]
9	8	cont122	154.48	12	12	15495	7	7	7		59519	sptP13645 Keratin type I cytoskeletal 10 (Cytokeratin 10) (K10) (CK 10) [Homo sapiens (contaminant)]
9	9	P13645	154.48	12	12	15495	7	7	7		59511	SWISS-PROT:P13645 Tax_Id=9606 Gene_Symbol=KRT10 Keratin type I cytoskeletal 10
9	10	cont136	154.48	12	12	15495	7	7	7		63346	crahCP1812051 keratin 10 (epidermolytic hyperkeratosis; keratosis palmaris et plantaris) [Homo sapiens (contaminant)]
14	128	AT1G62480.1	163.64	26	26	15087	5	5	5		16628	vacuolar calcium-binding protein-related _ chr1:23128799-23129548 FORWARD
13	43	AT5G09810.1	134.21	15	15	13941	5	5	5	Oxidation (M)	41736	ACT7 (ACTIN 7); structural constituent of cytoskeleton _ chr5:3052809-3054220 FORWARD
13	44	AT3G46520.1	134.21	15	15	13941	5	5	5	Oxidation (M)	41795	ACT12 (ACTIN-12); structural constituent of cytoskeleton _ chr3:17128567-17129981 FORWARD
13	45	AT5G59370.2	134.21	15	15	13941	5	5	5	Oxidation (M)	41779	ACT4 (ACTIN 4); structural constituent of cytoskeleton _ chr5:23950109-23951586 FORWARD
13	46	AT3G12110.1	134.21	15	15	13941	5	5	5	Oxidation (M)	41675	ACT11 (actin-11); structural constituent of cytoskeleton _ chr3:3858116-3859609 FORWARD
13	47	AT5G59370.1	134.21	15	15	13941	5	5	5	Oxidation (M)	41779	ACT4 (ACTIN 4); structural constituent of cytoskeleton _ chr5:23950109-23951586 FORWARD
18	344	AT3G21140.1	117.48	10	10	12201	4	4	4		42851	FMN binding _ chr3:7409696-7412086 REVERSE
11	16	P35908	149.62	9	9	10053	5	4	5		65865	SWISS-PROT:P35908 Tax_Id=9606 Gene_Symbol=KRT2 Keratin type II cytoskeletal 2 epidermal
50	229	AT1G69620.1	66.25	17	17	9404.6	2	2	2		13650	RPL34 (RIBOSOMAL PROTEIN L34); structural constituent of ribosome _ chr1:26189900-26191081 FORWARD
50	230	AT1G26880.1	66.25	17	17	9404.6	2	2	2		13705	60S ribosomal protein L34 (RPL34A) _ chr1:9315640-9316681 REVERSE
32	123	AT4G39260.3	101.18	36	36	9343.3	3	2	3		10230	GR-RBP8; RNA binding / nucleic acid binding / nucleotide binding _ chr4:18274166-18274958 REVERSE
32	124	AT4G39260.2	101.18	26	26	9343.3	3	2	3		12807	GR-RBP8; RNA binding / nucleic acid binding / nucleotide binding _ chr4:18274166-18274958 REVERSE
32	125	AT4G39260.1	101.18	20	20	9343.3	3	2	3		16579	GR-RBP8; RNA binding / nucleic acid binding / nucleotide binding _ chr4:18274166-18274958 REVERSE
33	122	AT5G20290.1	107.69	18	18	8826.5	3	3	3		24994	40S ribosomal protein S8 (RPS8A) _ chr5:6851695-6853012 REVERSE
47	303	cont124	73.38	20	20	8706.3	2	2	2		11284	sptP81605 Dermcidin precursor (Preproteolysin) (Contains: Survival-promoting peptide; DCD-1) [Homo sapiens (contaminant)]
64	137	AT4G09000.1	75.29	7	7	8679	2	2	2		29932	14-3-3-like protein GF14 chi / general regulatory factor 1 (GRF1) _ chr4:5775387-5777157 FORWARD
64	138	AT4G09000.2	75.29	6	6	8679	2	2	2		35839	14-3-3-like protein GF14 chi / general regulatory factor 1 (GRF1) _ chr4:5775387-5777157 FORWARD
12	212	AT5G49460.1	163.34	12	12	8656.1	5	5	5	Carbamidomethylation	65828	ACLB-2 (ATP CITRATE LYASE SUBUNIT B 2); ATP citrate synthase _ chr5:20055048-20058195 FORWARD
12	213	AT3G06650.1	163.34	12	12	8656.1	5	5	5	Carbamidomethylation	65814	ACLB-1; ATP citrate synthase _ chr3:2079247-2082633 REVERSE
22	40	AT5G07090.2	78.01	14	14	8642.6	4	4	4		27707	40S ribosomal protein S4 (RPS4B) _ chr5:2202783-2203805 FORWARD
22	41	AT2G17360.1	78.01	13	13	8642.6	4	4	4		29803	40S ribosomal protein S4 (RPS4A) _ chr2:7546598-7548138 FORWARD
22	42	AT5G07090.1	78.01	13	13	8642.6	4	4	4		29874	40S ribosomal protein S4 (RPS4B) _ chr5:2202410-2203805 FORWARD
15	198	AT3G49490.1	129.45	5	5	8197.8	4	4	4	Carbamidomethylation	105345	unknown protein _ chr3:18344926-18348648 REVERSE
29	72	AT1G13440.2	62.29	10	10	8171.9	3	3	3		33906	GAPC2 (GLYCERALDEHYDE-3-PHOSPHATE DEHYDROGENASE C2); NAD or NADH binding / binding / catalytic/ glyceraldehyde-3-phosphate dehydrogenase (phosphorylating)/ glyceraldehyde-3-phosphate dehydrogenase _ chr1:4608465-4610494 REVERSE
29	73	AT1G13440.1	62.29	9	9	8171.9	3	3	3		36913	GAPC2 (GLYCERALDEHYDE-3-PHOSPHATE DEHYDROGENASE C2); NAD or NADH binding / binding / catalytic/ glyceraldehyde-3-phosphate dehydrogenase (phosphorylating)/ glyceraldehyde-3-phosphate dehydrogenase _ chr1:4608465-4610494 REVERSE
29	74	AT3G04120.1	62.29	9	9	8171.9	3	3	3		36914	GAPC1 (GLYCERALDEHYDE-3-PHOSPHATE DEHYDROGENASE C SUBUNIT 1); glyceraldehyde-3-phosphate dehydrogenase (phosphorylating)/ glyceraldehyde-3-phosphate dehydrogenase _ chr3:1081077-1083131 FORWARD
24	24	AT5G60390.2	94.23	8	8	7147.1	3	3	3		44356	elongation factor 1-alpha / EF-1-alpha _ chr5:24289226-24290577 FORWARD
24	25	AT1G07940.1	94.23	7	7	7147.1	3	3	3		49502	elongation factor 1-alpha / EF-1-alpha _ chr1:2463350-2464792 REVERSE
24	26	AT1G07930.1	94.23	7	7	7147.1	3	3	3		49502	elongation factor 1-alpha / EF-1-alpha _ chr1:2459014-2460458 FORWARD
24	27	AT5G60390.3	94.23	7	7	7147.1	3	3	3		49502	elongation factor 1-alpha / EF-1-alpha _ chr5:24289226-24290675 FORWARD
24	28	AT5G60390.1	94.23	7	7	7147.1	3	3	3		49502	elongation factor 1-alpha / EF-1-alpha _ chr5:24289226-24290675 FORWARD
24	29	AT1G07940.2	94.23	7	7	7147.1	3	3	3		49502	elongation factor 1-alpha / EF-1-alpha _ chr1:2463350-2464792 REVERSE
24	30	AT1G07920.1	94.23	7	7	7147.1	3	3	3		49502	elongation factor 1-alpha / EF-1-alpha _ chr1:2455559-2457001 FORWARD
39	151	AT2G18020.1	93.87	12	12	6765.2	2	2	2		27859	EMB2296 (embryo defective 2296); structural constituent of ribosome _ chr2:7837151-7838160 FORWARD
34	111	AT1G50010.1	80.69	6	6	6675.2	3	3	3		49541	TUA2; structural constituent of cytoskeleton _ chr1:18517737-18519729 FORWARD
34	112	AT4G14960.2	80.69	6	6	6675.2	3	3	3		49538	TUA6; structural constituent of cytoskeleton _ chr4:8548769-8550319 REVERSE
34	113	AT5G19780.1	80.69	6	6	6675.2	3	3	3		49654	TUA5; structural constituent of cytoskeleton _ chr5:6687212-6688926 FORWARD
34	114	AT1G04820.1	80.69	6	6	6675.2	3	3	3		49541	TUA4; structural constituent of cytoskeleton _ chr1:1356421-1358266 REVERSE
34	115	AT5G19770.1	80.69	6	6	6675.2	3	3	3		49654	TUA3; structural constituent of cytoskeleton _ chr5:6682761-6684474 REVERSE
51	83	AT4G02520.1	63.2	8	8	6295.3	2	2	2		24129	ATGSTF2 (GLUTATHIONE S-TRANSFERASE PHI 2); glutathione binding / glutathione transferase _ chr4:1110673-1111531 REVERSE
51	126	AT2G02930.1	63.2	8	8	6295.3	2	2	2		24121	ATGSTF3 (GLUTATHIONE S-TRANSFERASE F3); glutathione transferase _ chr2:851348-852106 REVERSE
20	94	AT1G08250.1	102.51	11	11	6247.8	4	4	4		44802	ADT6 (arogenate dehydratase 6); arogenate dehydratase/ prephenate dehydratase _ chr1:2588994-2590235 REVERSE
48	131	AT3G49010.4	71.83	9	9	5873.2	2	2	2		23540	ATBBC1 (ARABIDOPSIS THALIANA BREAST BASIC CONSERVED 1); structural constituent of ribosome _ chr3:18166971-18168047 REVERSE
48	132	AT3G49010.3	71.83	9	9	5873.2	2	2	2		23767	ATBBC1 (ARABIDOPSIS THALIANA BREAST BASIC CONSERVED 1); structural constituent of ribosome _ chr3:18166971-18168047 REVERSE
48	133	AT3G49010.2	71.83	9	9	5873.2	2	2	2		23767	ATBBC1 (ARABIDOPSIS THALIANA BREAST BASIC CONSERVED 1); structural constituent of ribosome _ chr3:18166971-18168047 REVERSE
48	134	AT3G49010.1	71.83	9	9	5873.2	2	2	2		23767	ATBBC1 (ARABIDOPSIS THALIANA BREAST BASIC CONSERVED 1); structural constituent of ribosome _ chr3:18166971-18168047 REVERSE
35	69	AT3G09630.1	84.9	8	8	5804.4	3	3	3		44702	60S ribosomal protein L4/L1 (RPL4A) _ chr3:2953813-2955444 FORWARD
28	38	AT2G07698.1	86.67	4	4	5723.3	3	3	3		85933	ATP synthase alpha chain mitochondrial putative _ chr2:3361474-3364028 FORWARD
28	59	ATMG01190.1	86.67	6	6	5723.3	3	3	3		54971	ATPase subunit 1 _ chrM:302166-303689 REVERSE
25	88	AT4G20260.2	127.8	16	16	5650	3	3	3		24584	DREPP plasma membrane polypeptide family protein _ chr4:10941593-10943227 FORWARD
25	89	AT4G20260.1	127.8	16	16	5650	3	3	3		24584	DREPP plasma membrane polypeptide family protein _ chr4:10941593-10943227 FORWARD
25	90	AT4G20260.3	127.8	16	16	5650	3	3	3		24584	DREPP plasma membrane polypeptide family protein _ chr4:10941593-10943227 FORWARD
25	91	AT4G20260.4	127.8	16	16	5650	3	3	3		24712	DREPP plasma membrane polypeptide family protein _ chr4:10941593-10943227 FORWARD
16	62	P35527	100.63	6	6	5331.8	3	3	4		62129	SWISS-PROT:P35527 Tax_Id=9606 Gene_Symbol=KRT9 Keratin type I cytoskeletal 9
44	55	AT5G02500.2	95.13	6	6	5119.8	2	2	2		57237	HSC70-1 (HEAT SHOCK COGNATE PROTEIN 70-1); ATP binding _ chr5:554055-556334 REVERSE
44	58	AT1G56410.1	95.13	5	5	5119.8	2	2	2		68357	ERD2 (EARLY-RESPONSIVE TO DEHYDRATION 2); ATP binding _ chr1:21117147-21119241 FORWARD
44	21	AT3G09440.1	95.13	4	4	5119.8	2	2	2		71148	heat shock cognate 70 kDa protein 3 (HSC70-3) (HSP70-3) _ chr3:2903434-2905632 REVERSE
44	15	AT3G12580.1	95.13	4	4	5119.8	2	2	2		71102	HSP70 (heat shock protein 70); ATP binding _ chr3:3991487-3993689 REVERSE
44	14	AT5G02500.1	95.13	4	4	5119.8	2	2	2		71358	HSC70-1 (HEAT SHOCK COGNATE PROTEIN 70-1); ATP binding _ chr5:554055-556334 REVERSE
44	22	AT5G02490.1	95.13	4	4	5119.8	2	2	2		71387	heat shock cognate 70 kDa protein 2 (HSC70-2) (HSP70-2) _ chr5:550296-552565 REVERSE
26	405	AT2G44530.2	114.02	9	9	4884.1	3	2	3		42497	ribose-phosphate pyrophosphokinase putative / phosphoribosyl diphosphate synthetase putative _ chr2:18383732-18385974 FORWARD
26	406	AT2G44530.1	114.02	9	9	4884.1	3	2	3		42625	ribose-phosphate pyrophosphokinase putative / phosphoribosyl diphosphate synthetase putative _ chr2:18383732-18385974 FORWARD
17	60	AT1G74050.1	108.52	17	17	4460.7	4	2	4		26107	60S ribosomal protein L6 (RPL6C) _ chr1:27847256-27848680 REVERSE
17	61	AT1G74060.1	108.52	17	17	4460.7	4	2	4		26009	60S ribosomal protein L6 (RPL6B) _ chr1:27850033-27851299 REVERSE
53	234	AT2G30860.2	58.27	10	10	4115.8	2	2	2		18622	ATGSTF9 (GLUTATHIONE S-TRANSFERASE PHI 9); glutathione peroxidase/ glutathione transferase _ chr2:13139132-13140079 FORWARD
53	235	AT2G30860.1	58.27	8	8	4115.8	2	2	2		24146	ATGSTF9 (GLUTATHIONE S-TRANSFERASE PHI 9); copper ion binding / glutathione binding / glutathione peroxidase/ glutathione transferase _ chr2:13139132-13140057 FORWARD
54	266	AT1G09690.1	58.56	10	10	3793.2	2	2	2		18653	60S ribosomal protein L21 (RPL21C) _ chr1:3136407-3137430 REVERSE
54	267	AT1G57660.1	58.56	10	10	3793.2	2	2	2		18709	60S ribosomal protein L21 (RPL21E) _ chr1:21355567-21356364 FORWARD
54	268	AT1G09590.1	58.56	10	10	3793.2	2	2	2		18653	60S ribosomal protein L21 (RPL21A) _ chr1:3106549-3107606 FORWARD
54	269	AT1G57860.1	58.56	10	10	3793.2	2	2	2		18709	60S ribosomal protein L21 _ chr1:21430034-21430827 REVERSE
52	411	AT3G23450.1	59.8	4	4	3781.9	2	2	2		34865	unknown protein _ chr3:8410483-8411841 FORWARD
30	96	AT3G32980.1	76.61	7	7	3283.2	3	3	3		38847	peroxidase 32 (PER32) (P32) (PRXR3) _ chr3:13526404-13529949 REVERSE
57	145	AT2G01250.2	50.6	10	10	3281.7	2	2	2		21553	60S ribosomal protein L7 (RPL7B) _ chr2:133038-134264 REVERSE
57	146	AT2G01250.1	50.6	7	7	3281.7	2	2	2		28171	60S ribosomal protein L7 (RPL7B) _ chr2:132943-134264 REVERSE
57	147	AT2G44120.1	50.6	7	7	3281.7	2	2	2		27940	60S ribosomal protein L7 (RPL7C) _ chr2:18249227-18250402 REVERSE
57	277	AT3G13580.3	50.6	7	7	3281.7	2	2	2		28433	60S ribosomal protein L7 (RPL7D) _ chr3:4433809-4435109 FORWARD
57	278	AT3G13580.1	50.6	7	7	3281.7	2	2	2		28433	60S ribosomal protein L7 (RPL7D) _ chr3:4433809-4435109 FORWARD
57	279	AT3G13580.2	50.6	7	7	3281.7	2	2	2		28433	60S ribosomal protein L7 (RPL7D) _ chr3:4433809-4435109 FORWARD
57	148	AT2G44120.2	50.6	7	7	3281.7	2	2	2		28520	60S ribosomal protein L7 (RPL7C) _ chr2:18249227-18250417 REVERSE
56	97	AT2G33370.1	51.36	13	13	3231.9	2	2	2		15027	60S ribosomal protein L23 (RPL23B) _ chr2:14143718-14144644 REVERSE
56	98	AT1G04480.1	51.36	13	13	3231.9	2	2	2		15027	60S ribosomal protein L23 (RPL23A) _ chr1:1216110-1217257 FORWARD
56	99	AT3G04400.1	51.36	13	13	3231.9	2	2	2		15027	emb2171 (embryo defective 2171); structural constituent of ribosome _ chr3:1167339-1168308 FORWARD
46	161	AT5G35630.3	91.03	5	5	3209.8	2	2	2		47411	GS2 (GLUTAMINE SYNTHETASE 2); glutamate-ammonia ligase _ chr5:13831220-13833239 FORWARD
46	162	AT5G35630.2	91.03	5	5	3209.8	2	2	2		47411	GS2 (GLUTAMINE SYNTHETASE 2); glutamate-ammonia ligase _ chr5:13831220-13833239 FORWARD
46	163	AT5G35630.1	91.03	5	5	3209.8	2	2	2		47411	GS2 (GLUTAMINE SYNTHETASE 2); glutamate-ammonia ligase _ chr5:13831220-13833239 FORWARD
36	66	AT3G52930.1	98.5	8	8	3062.3	3	3	3		38540	fructose-bisphosphate aldolase putative _ chr3:19627383-19628874 REVERSE
55	256	AT2G47610.1	52.6	8	8	3006.2	2	2	2		29130	60S ribosomal protein L7A (RPL7aA) _ chr2:19529854-19531401 FORWARD
43	209	AT3G52580.1	87.15	16	16	2940.7	2	2	2		16238	40S ribosomal protein S14 (RPS14C) _ chr3:19503324-19504701 FORWARD
43	210	AT3G11510.1	87.15	16	16	2940.7	2	2	2		16273	40S ribosomal protein S14 (RPS14B) _ chr3:3623757-3624866 REVERSE
43	127	AT2G36160.1	87.15	16	16	2940.7	2	2	2		16257	40S ribosomal protein S14 (RPS14A) _ chr2:15169925-15171159 FORWARD
42	75	AT5G35530.1	73.82	8	8	2831.8	2	2	2		27458	40S ribosomal protein S3 (RPS3C) _ chr5:13710355-13712192 REVERSE
42	109	AT3G53870.1	73.82	8	8	2831.8	2	2	2		27349	40S ribosomal protein S3 (RPS3B) _ chr3:19951547-19952782 FORWARD
42	76	AT2G31610.1	73.82	8	8	2831.8	2	2	2		27519	40S ribosomal protein S3 (RPS3A) _ chr2:13450384-13451669 FORWARD
41	52	AT4G13940.2	75.54	6	6	2745.4	2	2	2		40019	MEE58 (MATERNAL EFFECT EMBRYO ARREST 58); adenosylhomocysteinase/ copper ion binding _ chr4:8055176-8056676 FORWARD
41	32	AT4G13940.3	75.54	5	5	2745.4	2	2	2		48407	MEE58 (MATERNAL EFFECT EMBRYO ARREST 58); adenosylhomocysteinase/ copper ion binding _ chr4:8054931-8056676 FORWARD
41	33	AT4G13940.1	75.54	5	5	2745.4	2	2	2		53379	MEE58 (MATERNAL EFFECT EMBRYO ARREST 58); adenosylhomocysteinase/ copper ion binding _ chr4:8054931-8056676 FORWARD
58	413	AT3G53420.2	70.78	5	5	2625.1	2	2	2		30474	PIP2A (PLASMA MEMBRANE INTRINSIC PROTEIN 2A); water channel _ chr3:19803906-19805454 REVERSE
58	414	AT3G53420.1	70.78	5	5	2625.1	2	2	2		30474	PIP2A (PLASMA MEMBRANE INTRINSIC PROTEIN 2A); water channel _ chr3:19803906-19805454 REVERSE
45	443	AT1G53770.1	78.43	5	5	2499.2	2	2	2		63943	unknown protein _ chr1:20071460-20073708 REVERSE
38	108	AT1G04410.1	54.53	5	5	2218	2	2	2		35571	malate dehydrogenase cytosolic putative _ chr1:1189418-1191267 REVERSE
38	264	AT5G43330.1	54.53	5	5	2218	2	2	2		35675	malate dehydrogenase cytosolic putative _ chr5:17390552-17392449 FORWARD

## Sheet: SB-IP NEG-3_proteins
IP-MS_p53_Rep3_DMSO_induced
Protein Group	Protein ID	Accession	-10lgP	Coverage (%)	Coverage (%) Sample 3	Area Sample 3	#Peptides	#Unique	#Spec Sample 3	PTM	Avg. Mass	Description
1	208	Q1RMN8	104.73	9	9	805350	2	2	13	Carbamidomethylation	24536	TREMBL:Q1RMN8 (Bos taurus) Similar to Immunoglobulin lambda-like polypeptide 1
2	84	cont69	149.13	31	31	241180	5	5	10		15727	gi27806789 | ref NP_776392.1 transthyretin (prealbumin amyloidosis type I) [Bos taurus (contaminant)]
9	129	cont142	122.04	46	46	188750	3	3	5		8819	pdb1EPT_B B Chain B Porcine E-Trypsin (E.C.3.4.21.4) [Sus scrofa (contaminant)]
9	130	cont32	122.04	30	30	188750	3	3	5		13292	gi1942351 | pdb 1AKS A Chain A Crystal Structure Of The First Active Autolysate Form Of The Porcine Alpha Trypsin [Sus scrofa (contaminant)]
9	116	cont143	122.04	17	17	188750	3	3	5		23474	pdb1FNI_A A Chain A Crystal Structure Of Porcine Beta Trypsin With 0.01 percent Polydocanol [Sus scrofa (contaminant)]
9	117	cont40	122.04	17	17	188750	3	3	5		23476	gi2914482 | pdb 1TFX A Chain A Complex Of The Second Kunitz Domain Of Tissue Factor Pathway Inhibitor With Porcine Trypsin [Sus scrofa (contaminant)]
9	118	cont23	122.04	17	17	188750	3	3	5		23474	gi494360 | pdb 1MCT A Chain A Trypsin (E.C.3.4.21.4) Complexed With Inhibitor From Bitter Gourd [Sus scrofa (Contaminant)]
9	119	cont141	122.04	16	16	188750	3	3	5		24409	sptP00761 Trypsin precursor (EC 3.4.21.4) [Sus scrofa (contaminant)]
9	120	P00761	122.04	16	16	188750	3	3	5		24409	SWISS-PROT:P00761|TRYP_PIG Trypsin - Sus scrofa (Pig).
3	13	P02768-1	163.16	7	7	125770	5	5	7	Carbamidomethylation	69367	SWISS-PROT:P02768-1 Tax_Id=9606 Gene_Symbol=ALB Isoform 1 of Serum albumin precursor
5	12	AT1G65260.1	147.31	18	18	22522	6	6	6		36392	PTAC4 (PLASTID TRANSCRIPTIONALLY ACTIVE4) _ chr1:24236329-24240428 FORWARD
4	17	AT1G20620.5	179.13	15	15	15596	7	7	7		55968	CAT3 (CATALASE 3); catalase _ chr1:7143142-7146193 FORWARD
4	18	AT1G20620.1	179.13	15	15	15596	7	7	7		56695	CAT3 (CATALASE 3); catalase _ chr1:7143142-7146193 FORWARD
19	142	AT5G44020.1	109.32	11	11	14415	3	3	3		31056	acid phosphatase class B family protein _ chr5:17712433-17714046 FORWARD
6	2	cont135	138.69	10	10	12823	6	6	6		66039	crahCP1609934.2 keratin 1 (epidermolytic hyperkeratosis) [Homo sapiens (contaminant)]
6	3	cont134	138.69	10	10	12823	6	6	6		66067	rfNP_006112.2 keratin 1 [Homo sapiens (contaminant)]
16	2854	AT5G40420.1	74.88	9	9	8634.7	2	2	3		21279	OLEO2 (OLEOSIN 2) _ chr5:16173622-16174740 REVERSE
15	43	AT5G09810.1	105.29	7	7	8171.6	3	3	3		41736	ACT7 (ACTIN 7); structural constituent of cytoskeleton _ chr5:3052809-3054220 FORWARD
15	65	AT3G18780.1	105.29	8	8	8171.6	3	3	3		41232	ACT2 (ACTIN 2); structural constituent of cytoskeleton _ chr3:6475535-6476728 FORWARD
15	77	AT2G37620.1	105.29	7	7	8171.6	3	3	3		41798	ACT1 (ACTIN 1); structural constituent of cytoskeleton _ chr2:15779761-15781241 FORWARD
15	35	AT1G49240.1	105.29	7	7	8171.6	3	3	3		41863	ACT8 (ACTIN 8); copper ion binding / structural constituent of cytoskeleton _ chr1:18216539-18217947 FORWARD
15	46	AT3G12110.1	105.29	7	7	8171.6	3	3	3		41675	ACT11 (actin-11); structural constituent of cytoskeleton _ chr3:3858116-3859609 FORWARD
15	47	AT5G59370.1	105.29	7	7	8171.6	3	3	3		41779	ACT4 (ACTIN 4); structural constituent of cytoskeleton _ chr5:23950109-23951586 FORWARD
15	36	AT3G18780.2	105.29	7	7	8171.6	3	3	3		41877	ACT2 (ACTIN 2); structural constituent of cytoskeleton _ chr3:6475535-6476832 FORWARD
15	78	AT2G37620.2	105.29	7	7	8171.6	3	3	3		41798	ACT1 (ACTIN 1); structural constituent of cytoskeleton _ chr2:15779761-15781241 FORWARD
15	44	AT3G46520.1	105.29	7	7	8171.6	3	3	3		41795	ACT12 (ACTIN-12); structural constituent of cytoskeleton _ chr3:17128567-17129981 FORWARD
15	45	AT5G59370.2	105.29	7	7	8171.6	3	3	3		41779	ACT4 (ACTIN 4); structural constituent of cytoskeleton _ chr5:23950109-23951586 FORWARD
15	79	AT3G53750.1	105.29	7	7	8171.6	3	3	3		41798	ACT3 (actin 3); structural constituent of cytoskeleton _ chr3:19915924-19917371 FORWARD
10	72	AT1G13440.2	102.05	13	13	7108.5	4	4	4		33906	GAPC2 (GLYCERALDEHYDE-3-PHOSPHATE DEHYDROGENASE C2); NAD or NADH binding / binding / catalytic/ glyceraldehyde-3-phosphate dehydrogenase (phosphorylating)/ glyceraldehyde-3-phosphate dehydrogenase _ chr1:4608465-4610494 REVERSE
10	73	AT1G13440.1	102.05	12	12	7108.5	4	4	4		36913	GAPC2 (GLYCERALDEHYDE-3-PHOSPHATE DEHYDROGENASE C2); NAD or NADH binding / binding / catalytic/ glyceraldehyde-3-phosphate dehydrogenase (phosphorylating)/ glyceraldehyde-3-phosphate dehydrogenase _ chr1:4608465-4610494 REVERSE
10	74	AT3G04120.1	102.05	12	12	7108.5	4	4	4		36914	GAPC1 (GLYCERALDEHYDE-3-PHOSPHATE DEHYDROGENASE C SUBUNIT 1); glyceraldehyde-3-phosphate dehydrogenase (phosphorylating)/ glyceraldehyde-3-phosphate dehydrogenase _ chr3:1081077-1083131 FORWARD
8	25	AT1G07940.1	109.41	9	9	6346.7	5	5	5		49502	elongation factor 1-alpha / EF-1-alpha _ chr1:2463350-2464792 REVERSE
8	26	AT1G07930.1	109.41	9	9	6346.7	5	5	5		49502	elongation factor 1-alpha / EF-1-alpha _ chr1:2459014-2460458 FORWARD
8	27	AT5G60390.3	109.41	9	9	6346.7	5	5	5		49502	elongation factor 1-alpha / EF-1-alpha _ chr5:24289226-24290675 FORWARD
8	28	AT5G60390.1	109.41	9	9	6346.7	5	5	5		49502	elongation factor 1-alpha / EF-1-alpha _ chr5:24289226-24290675 FORWARD
8	29	AT1G07940.2	109.41	9	9	6346.7	5	5	5		49502	elongation factor 1-alpha / EF-1-alpha _ chr1:2463350-2464792 REVERSE
8	30	AT1G07920.1	109.41	9	9	6346.7	5	5	5		49502	elongation factor 1-alpha / EF-1-alpha _ chr1:2455559-2457001 FORWARD
8	24	AT5G60390.2	109.41	10	10	6346.7	5	5	5		44356	elongation factor 1-alpha / EF-1-alpha _ chr5:24289226-24290577 FORWARD
13	275	AT4G13670.1	125.12	10	10	5664.9	3	3	3		44020	PTAC5 (PLASTID TRANSCRIPTIONALLY ACTIVE5); heat shock protein binding / unfolded protein binding _ chr4:7948644-7950779 FORWARD
17	128	AT1G62480.1	125.61	25	25	5533.2	3	3	3		16628	vacuolar calcium-binding protein-related _ chr1:23128799-23129548 FORWARD
32	123	AT4G39260.3	72.14	24	24	5530.5	2	2	2		10230	GR-RBP8; RNA binding / nucleic acid binding / nucleotide binding _ chr4:18274166-18274958 REVERSE
32	124	AT4G39260.2	72.14	17	17	5530.5	2	2	2		12807	GR-RBP8; RNA binding / nucleic acid binding / nucleotide binding _ chr4:18274166-18274958 REVERSE
32	125	AT4G39260.1	72.14	13	13	5530.5	2	2	2		16579	GR-RBP8; RNA binding / nucleic acid binding / nucleotide binding _ chr4:18274166-18274958 REVERSE
31	303	cont124	75.12	20	20	5438.9	2	2	2		11284	sptP81605 Dermcidin precursor (Preproteolysin) (Contains: Survival-promoting peptide; DCD-1) [Homo sapiens (contaminant)]
30	2855	AT3G01570.1	92.38	12	12	5269.2	2	2	2		19755	glycine-rich protein / oleosin _ chr3:222152-222778 REVERSE
7	6	cont129	140.98	7	7	5221.6	5	5	5		58827	trmQ8N175 Keratin 10 [Homo sapiens (contaminant)]
7	7	cont133	140.98	7	7	5221.6	5	5	5		59528	pirKRHU0 keratin 10 type I cytoskeletal - human [Homo sapiens (contaminant)]
7	8	cont122	140.98	7	7	5221.6	5	5	5		59519	sptP13645 Keratin type I cytoskeletal 10 (Cytokeratin 10) (K10) (CK 10) [Homo sapiens (contaminant)]
7	9	P13645	140.98	7	7	5221.6	5	5	5		59511	SWISS-PROT:P13645 Tax_Id=9606 Gene_Symbol=KRT10 Keratin type I cytoskeletal 10
7	10	cont136	140.98	7	7	5221.6	5	5	5		63346	crahCP1812051 keratin 10 (epidermolytic hyperkeratosis; keratosis palmaris et plantaris) [Homo sapiens (contaminant)]
18	114	AT1G04820.1	89.59	6	6	5163.9	3	3	3		49541	TUA4; structural constituent of cytoskeleton _ chr1:1356421-1358266 REVERSE
18	111	AT1G50010.1	89.59	6	6	5163.9	3	3	3		49541	TUA2; structural constituent of cytoskeleton _ chr1:18517737-18519729 FORWARD
18	112	AT4G14960.2	89.59	6	6	5163.9	3	3	3		49538	TUA6; structural constituent of cytoskeleton _ chr4:8548769-8550319 REVERSE
18	113	AT5G19780.1	89.59	6	6	5163.9	3	3	3		49654	TUA5; structural constituent of cytoskeleton _ chr5:6687212-6688926 FORWARD
18	115	AT5G19770.1	89.59	6	6	5163.9	3	3	3		49654	TUA3; structural constituent of cytoskeleton _ chr5:6682761-6684474 REVERSE
11	34	ATCG00490.1	114.44	8	8	4952.1	4	4	4		52955	large subunit of RUBISCO. Protein is tyrosine-phosphorylated and its phosphorylation state is modulated in response to ABA in Arabidopsis thaliana seeds. _ chrC:54958-56397 FORWARD
24	16	P35908	97.82	4	4	4733.4	2	2	2		65865	SWISS-PROT:P35908 Tax_Id=9606 Gene_Symbol=KRT2 Keratin type II cytoskeletal 2 epidermal
24	107	Q3TTY5	97.82	3	3	4733.4	2	2	2		70923	SWISS-PROT:Q3TTY5 Tax_Id=10090 Gene_Symbol=Krt2 Keratin type II cytoskeletal 2 epidermal
12	160	Q2UVX4	92.69	2	2	4646.8	4	4	4	Carbamidomethylation	187366	SWISS-PROT:Q2UVX4 (Bos taurus) Complement C3 precursor
33	86	AT1G02930.1	71.89	9	9	4220.9	2	2	2		23486	ATGSTF6 (GLUTATHIONE S-TRANSFERASE); copper ion binding / glutathione binding / glutathione transferase _ chr1:661363-662191 REVERSE
33	56	AT1G02920.1	71.89	9	9	4220.9	2	2	2		23598	GSTF7; copper ion binding / glutathione binding / glutathione transferase _ chr1:658886-659705 REVERSE
36	234	AT2G30860.2	60.66	10	10	4161.9	2	2	2		18622	ATGSTF9 (GLUTATHIONE S-TRANSFERASE PHI 9); glutathione peroxidase/ glutathione transferase _ chr2:13139132-13140079 FORWARD
36	235	AT2G30860.1	60.66	8	8	4161.9	2	2	2		24146	ATGSTF9 (GLUTATHIONE S-TRANSFERASE PHI 9); copper ion binding / glutathione binding / glutathione peroxidase/ glutathione transferase _ chr2:13139132-13140057 FORWARD
14	55	AT5G02500.2	99.08	8	8	3684	3	3	3		57237	HSC70-1 (HEAT SHOCK COGNATE PROTEIN 70-1); ATP binding _ chr5:554055-556334 REVERSE
14	14	AT5G02500.1	99.08	6	6	3684	3	3	3		71358	HSC70-1 (HEAT SHOCK COGNATE PROTEIN 70-1); ATP binding _ chr5:554055-556334 REVERSE
14	58	AT1G56410.1	99.08	6	6	3684	3	3	3		68357	ERD2 (EARLY-RESPONSIVE TO DEHYDRATION 2); ATP binding _ chr1:21117147-21119241 FORWARD
14	21	AT3G09440.1	99.08	6	6	3684	3	3	3		71148	heat shock cognate 70 kDa protein 3 (HSC70-3) (HSP70-3) _ chr3:2903434-2905632 REVERSE
14	15	AT3G12580.1	99.08	6	6	3684	3	3	3		71102	HSP70 (heat shock protein 70); ATP binding _ chr3:3991487-3993689 REVERSE
14	22	AT5G02490.1	99.08	6	6	3684	3	3	3		71387	heat shock cognate 70 kDa protein 2 (HSC70-2) (HSP70-2) _ chr5:550296-552565 REVERSE
23	19	AT5G17920.1	62.83	2	2	3631.8	2	2	2		84357	ATMS1; 5-methyltetrahydropteroyltriglutamate-homocysteine S-methyltransferase/ copper ion binding / methionine synthase _ chr5:5935771-5939195 FORWARD
23	20	AT5G17920.2	62.83	2	2	3631.8	2	2	2		84357	ATMS1; 5-methyltetrahydropteroyltriglutamate-homocysteine S-methyltransferase/ methionine synthase _ chr5:5935771-5939195 FORWARD
27	405	AT2G44530.2	91.97	6	6	3288.5	2	2	2		42497	ribose-phosphate pyrophosphokinase putative / phosphoribosyl diphosphate synthetase putative _ chr2:18383732-18385974 FORWARD
27	406	AT2G44530.1	91.97	6	6	3288.5	2	2	2		42625	ribose-phosphate pyrophosphokinase putative / phosphoribosyl diphosphate synthetase putative _ chr2:18383732-18385974 FORWARD
29	212	AT5G49460.1	97.2	4	4	3175	2	2	2		65828	ACLB-2 (ATP CITRATE LYASE SUBUNIT B 2); ATP citrate synthase _ chr5:20055048-20058195 FORWARD
29	213	AT3G06650.1	97.2	4	4	3175	2	2	2		65814	ACLB-1; ATP citrate synthase _ chr3:2079247-2082633 REVERSE
21	344	AT3G21140.1	90.71	6	6	3163.7	2	2	2		42851	FMN binding _ chr3:7409696-7412086 REVERSE
28	62	P35527	97.72	5	5	2963.2	2	2	2		62129	SWISS-PROT:P35527 Tax_Id=9606 Gene_Symbol=KRT9 Keratin type I cytoskeletal 9
37	170	AT4G28390.1	62.69	4	4	2768.6	2	2	2		40718	AAC3 (ADP/ATP CARRIER 3); ATP:ADP antiporter/ binding _ chr4:14041486-14042781 REVERSE
37	63	AT3G08580.1	62.69	4	4	2768.6	2	2	2		41476	AAC1 (ADP/ATP CARRIER 1); ATP:ADP antiporter/ binding _ chr3:2605706-2607030 REVERSE
37	64	AT3G08580.2	62.69	4	4	2768.6	2	2	2		41476	AAC1 (ADP/ATP CARRIER 1); ATP:ADP antiporter/ binding _ chr3:2605706-2607030 REVERSE
37	178	AT5G13490.1	62.69	4	4	2768.6	2	2	2		41746	AAC2 (ADP/ATP carrier 2); ATP:ADP antiporter/ binding _ chr5:4336034-4337379 FORWARD
37	177	AT5G13490.2	62.69	4	4	2768.6	2	2	2		41746	AAC2 (ADP/ATP carrier 2); ATP:ADP antiporter/ binding _ chr5:4336034-4337379 FORWARD
25	88	AT4G20260.2	84.82	12	12	2760.8	2	2	2		24584	DREPP plasma membrane polypeptide family protein _ chr4:10941593-10943227 FORWARD
25	89	AT4G20260.1	84.82	12	12	2760.8	2	2	2		24584	DREPP plasma membrane polypeptide family protein _ chr4:10941593-10943227 FORWARD
25	90	AT4G20260.3	84.82	12	12	2760.8	2	2	2		24584	DREPP plasma membrane polypeptide family protein _ chr4:10941593-10943227 FORWARD
25	91	AT4G20260.4	84.82	12	12	2760.8	2	2	2		24712	DREPP plasma membrane polypeptide family protein _ chr4:10941593-10943227 FORWARD
34	94	AT1G08250.1	71.91	5	5	2545	2	2	2		44802	ADT6 (arogenate dehydratase 6); arogenate dehydratase/ prephenate dehydratase _ chr1:2588994-2590235 REVERSE
35	96	AT3G32980.1	67.75	5	5	1821.7	2	2	2		38847	peroxidase 32 (PER32) (P32) (PRXR3) _ chr3:13526404-13529949 REVERSE
22	50	AT4G13940.4	73.71	6	6	1614.3	2	2	2		35532	MEE58 (MATERNAL EFFECT EMBRYO ARREST 58); adenosylhomocysteinase _ chr4:8054931-8056763 FORWARD
22	52	AT4G13940.2	73.71	6	6	1614.3	2	2	2		40019	MEE58 (MATERNAL EFFECT EMBRYO ARREST 58); adenosylhomocysteinase/ copper ion binding _ chr4:8055176-8056676 FORWARD
22	32	AT4G13940.3	73.71	5	5	1614.3	2	2	2		48407	MEE58 (MATERNAL EFFECT EMBRYO ARREST 58); adenosylhomocysteinase/ copper ion binding _ chr4:8054931-8056676 FORWARD
22	33	AT4G13940.1	73.71	4	4	1614.3	2	2	2		53379	MEE58 (MATERNAL EFFECT EMBRYO ARREST 58); adenosylhomocysteinase/ copper ion binding _ chr4:8054931-8056676 FORWARD
20	105	AT1G43170.4	61.08	5	5	1393.3	2	2	2		35064	ARP1 (ARABIDOPSIS RIBOSOMAL PROTEIN 1); structural constituent of ribosome _ chr1:16267519-16268631 FORWARD
20	82	AT1G43170.2	61.08	4	4	1393.3	2	2	2		44559	ARP1 (ARABIDOPSIS RIBOSOMAL PROTEIN 1); structural constituent of ribosome _ chr1:16266992-16268631 FORWARD
20	80	AT1G43170.1	61.08	4	4	1393.3	2	2	2		44559	ARP1 (ARABIDOPSIS RIBOSOMAL PROTEIN 1); structural constituent of ribosome _ chr1:16266992-16268631 FORWARD
20	81	AT1G43170.3	61.08	4	4	1393.3	2	2	2		44559	ARP1 (ARABIDOPSIS RIBOSOMAL PROTEIN 1); structural constituent of ribosome _ chr1:16266992-16268631 FORWARD

## Sheet: Interactors
Genes associated to the peptides identified on each sample.
P53_A	P53_A ∩ P53_B ∩ P53_C ∩ CONTROL_C	P53_A ∩ P53_B ∩ CONTROL_C	P53_A ∩ P53_C	P53_A ∩ P53_B ∩ P53_C ∩ CONTROL_A ∩ CONTROL_B	P53_A ∩ P53_B ∩ P53_C ∩ CONTROL_A ∩ CONTROL_B ∩ CONTROL_C	P53_A ∩ CONTROL_A ∩ CONTROL_B	P53_A ∩ P53_B ∩ P53_C	P53_A ∩ P53_B	P53_A ∩ P53_C ∩ CONTROL_C	P53_A ∩ P53_B ∩ CONTROL_A ∩ CONTROL_B	P53_A ∩ CONTROL_A ∩ CONTROL_B ∩ CONTROL_C	P53_A ∩ P53_C ∩ CONTROL_A ∩ CONTROL_B	P53_A ∩ P53_B ∩ CONTROL_A ∩ CONTROL_B ∩ CONTROL_C	P53_A ∩ P53_C ∩ CONTROL_A ∩ CONTROL_B ∩ CONTROL_C	P53_B	P53_B ∩ P53_C ∩ CONTROL_A ∩ CONTROL_B ∩ CONTROL_C	P53_B ∩ CONTROL_A ∩ CONTROL_B	P53_B ∩ P53_C	P53_B ∩ P53_C ∩ CONTROL_A ∩ CONTROL_B	P53_B ∩ P53_C ∩ CONTROL_C	P53_C	P53_C ∩ CONTROL_A ∩ CONTROL_B	CONTROL_A ∩ CONTROL_B	CONTROL_C	P53 TWO OR MORE
AT1G01510	AT1G02920	AT1G02930	AT1G04040	AT1G04480	AT1G04820	AT1G09200	AT1G09640	AT1G32380	AT1G49240	AT1G53770	AT1G56410	AT2G01250	AT2G44530	AT3G06650	AT1G12900	AT1G43170	AT1G64740	AT1G78900	AT2G17360	AT2G30860	AT1G09590	AT1G26880	AT1G12080	AT2G37620	AT1G32380
AT1G05260			AT1G04410	AT1G56070	AT1G07920	AT1G18540	AT2G41840	AT1G54270	AT3G18780	AT1G55490			AT3G21140	AT3G09440	AT1G13930		AT2G39460	AT2G31610	AT4G27090		AT1G09690	AT1G69620	AT1G26630	AT3G01570	AT1G54270
AT1G06760			AT1G27400	AT1G74050	AT1G07930	AT2G02930	AT5G35630	AT1G72730		AT1G67090			AT4G13670	AT3G12580	AT1G23290		AT3G12780	AT2G36460	AT5G07090		AT1G57660	AT5G58420	AT3G49110	AT3G12110	AT1G72730
AT1G10290			AT1G67430	AT1G74060	AT1G07940	AT3G27360	AT5G56000	AT2G01140		AT2G21660					AT1G33120		AT3G55280	AT4G15000	AT5G15200		AT1G57860		AT5G25250	AT3G46520	AT2G01140
AT1G17860			AT3G45030	AT1G76180	AT1G08250	AT4G40030	AT5G56010	AT2G35390		AT2G27710					AT1G33140				AT5G25460		AT2G18960			AT3G53750	AT2G35390
AT1G28290			AT4G30190	AT2G07698	AT1G13440	AT4G40040	AT5G56030	AT2G37190		AT2G27720					AT1G70600						AT2G36530			AT4G28390	AT2G37190
AT1G48920			AT5G62300	AT2G18020	AT1G20620	AT5G10390		AT2G40010		AT3G09630					AT2G27730						AT2G37270			AT5G09810	AT2G40010
AT1G51560			AT5G64100	AT2G28000	AT1G50010	AT5G10400		AT3G09200		AT3G11510					AT2G47610						AT2G47110			AT5G13490	AT3G09200
AT1G59610				AT2G33370	AT1G62480	AT5G10980		AT3G09840		AT3G13470					AT3G04920						AT3G11940			AT5G40420	AT3G09840
AT1G66270				AT2G36160	AT1G65260	AT5G56500		AT3G11250		AT3G52580					AT3G05590						AT3G23390			AT5G59370	AT3G11250
AT1G68560				AT2G44120	AT3G04120	AT5G65350		AT3G13920		AT5G10360					AT3G25520						AT3G62250				AT3G13920
AT2G19730				AT3G04400	AT3G08580	AT5G65360		AT3G13930							AT3G26650						AT4G00100				AT3G13930
AT2G30620				AT3G17390	AT3G32980			AT3G16420							AT3G27830						AT4G14320				AT3G16420
AT2G36620				AT3G49010	AT4G13940			AT3G52300							AT3G27850						AT4G18100				AT3G52300
AT2G38530				AT3G49490	AT4G14960			AT3G53430							AT3G60770						AT5G35530				AT3G53430
AT2G38540				AT3G52930	AT4G20260			AT3G60750							AT4G10450						AT5G38480				AT3G60750
AT2G39730				AT4G02520	AT4G39260			AT5G03340							AT4G16720										AT5G03340
AT2G41800				AT5G20290	AT5G02490			AT5G27850							AT4G17390										AT5G27850
AT3G01190				AT5G28540	AT5G02500										AT5G02870										AT1G49240
AT3G03560				AT5G42020	AT5G17920										AT5G07350										AT3G18780
AT3G09260				AT5G62390	AT5G19770										AT5G08670										AT1G78900
AT3G14310				ATMG01190	AT5G19780										AT5G08680										AT2G31610
AT3G23450					AT5G44020										AT5G08690										AT2G36460
AT3G53020					AT5G49460										AT5G20720										AT4G15000
AT4G30170					AT5G60390										AT5G28060										AT1G04040
AT4G31700					ATCG00490										AT5G42980										AT1G04410
AT5G08440															AT5G61780										AT1G27400
AT5G17820															ATCG00480										AT1G67430
AT5G42080																									AT3G45030
AT5G50420																									AT4G30190
AT5G59090																									AT5G62300
AT5G60670																									AT5G64100
AT5G65020																									AT1G09640
																									AT2G41840
																									AT5G35630
																									AT5G56000
																									AT5G56010
																									AT5G56030

## Sheet: Gene_Info_p53_interactors
p53_Hits_2plusReps
Pasted		Symbol	Ensembl Gene ID	Entrez	Type	Species	Chr	Position (Mbp)	Description
AT1G04040	AT1G04040	AT1G04040	AT1G04040	839325	protein_coding	Arabidopsis thaliana	1	1.04236	HAD superfamily, subfamily IIIB acid phosphatase
AT1G04410	NDH1	c-NAD-MDH1	AT1G04410	839527	protein_coding	Arabidopsis thaliana	1	1.189	Lactate/malate dehydrogenase family protein
AT1G09640	EF1B	AT1G09640	AT1G09640	837491	protein_coding	Arabidopsis thaliana	1	3.11974	Translation elongation factor EF1B, gamma chain
AT1G27400	UL22Z	AT1G27400	AT1G27400	839630	protein_coding	Arabidopsis thaliana	1	9.51511	Ribosomal protein L22p/L17e family protein
AT1G32380	PRS2	PRS2	AT1G32380	840131	protein_coding	Arabidopsis thaliana	1	11.6817	Phosphoribosyl pyrophosphate (PRPP) synthase 2
AT1G49240	ACT8	ACT8	AT1G49240	841347	protein_coding	Arabidopsis thaliana	1	18.2158	Actin 8
AT1G54270	EIF4A-2	EIF4A-2	AT1G54270	841868	protein_coding	Arabidopsis thaliana	1	20.2595	Eif4a-2
AT1G67430	UL22Y	AT1G67430	AT1G67430	843063	protein_coding	Arabidopsis thaliana	1	25.2621	Ribosomal protein L22p/L17e family protein
AT1G72730	AT1G72730	AT1G72730	AT1G72730	843605	protein_coding	Arabidopsis thaliana	1	27.3778	DEA(D/H)-box RNA helicase family protein
AT1G78900	VHA-A	VHA-A	AT1G78900	844228	protein_coding	Arabidopsis thaliana	1	29.6601	Vacuolar ATP synthase subunit A
AT2G01140	ATFBA3	PDE345	AT2G01140	814643	protein_coding	Arabidopsis thaliana	2	0.094727	Aldolase superfamily protein
AT2G31610	US3Z	AT2G31610	AT2G31610	817719	protein_coding	Arabidopsis thaliana	2	13.4502	Ribosomal protein S3 family protein
AT2G35390	AT2G35390	AT2G35390	AT2G35390	818106	protein_coding	Arabidopsis thaliana	2	14.8952	Phosphoribosyltransferase family protein
AT2G36460	FBA6	FBA6	AT2G36460	818220	protein_coding	Arabidopsis thaliana	2	15.2966	Aldolase superfamily protein
AT2G37190	UL11Z	AT2G37190	AT2G37190	818295	protein_coding	Arabidopsis thaliana	2	15.6192	Ribosomal protein L11 family protein
AT2G40010	UL10Z	AT2G40010	AT2G40010	818589	protein_coding	Arabidopsis thaliana	2	16.7084	Ribosomal protein L10 family protein
AT2G41840	US5X	AT2G41840	AT2G41840	818784	protein_coding	Arabidopsis thaliana	2	17.4597	Ribosomal protein S5 family protein
AT3G09200	UL10Y	AT3G09200	AT3G09200	820076	protein_coding	Arabidopsis thaliana	3	2.82309	Ribosomal protein L10 family protein
AT3G09840	CDC48	CDC48	AT3G09840	820142	protein_coding	Arabidopsis thaliana	3	3.01925	Cell division cycle 48
AT3G11250	UL10X	AT3G11250	AT3G11250	820296	protein_coding	Arabidopsis thaliana	3	3.52133	Ribosomal protein L10 family protein
AT3G13920	EIF4A1	EIF4A1	AT3G13920	820605	protein_coding	Arabidopsis thaliana	3	4.59225	Eukaryotic translation initiation factor 4A1
AT3G13930	MTE2-2	AT3G13930	AT3G13930	820606	protein_coding	Arabidopsis thaliana	3	4.59577	Dihydrolipoamide acetyltransferase, long form protein
AT3G16420	PBP1	PBP1	AT3G16420	820890	protein_coding	Arabidopsis thaliana	3	5.57929	PYK10-binding protein 1
AT3G18780	ACT2	ACT2	AT3G18780	821411	protein_coding	Arabidopsis thaliana	3	6.47471	Actin 2
AT3G45030	US10Z	AT3G45030	AT3G45030	823638	protein_coding	Arabidopsis thaliana	3	16.4714	Ribosomal protein S10p/S20e family protein
AT3G52300	ATPQ	ATPQ	AT3G52300	824395	protein_coding	Arabidopsis thaliana	3	19.3964	ATP synthase D chain
AT3G53430	UL11Y	AT3G53430	AT3G53430	824511	protein_coding	Arabidopsis thaliana	3	19.8093	Ribosomal protein L11 family protein
AT3G60750	ATTKL1	AT3G60750	AT3G60750	825246	protein_coding	Arabidopsis thaliana	3	22.4537	Transketolase
AT4G15000	EL27X	AT4G15000	AT4G15000	827159	protein_coding	Arabidopsis thaliana	4	8.57182	Ribosomal L27e protein family
AT4G30190	HA2	HA2	AT4G30190	829142	protein_coding	Arabidopsis thaliana	4	14.7704	H[+]-ATPase 2
AT5G03340	AtCDC48C	AtCDC48C	AT5G03340	831870	protein_coding	Arabidopsis thaliana	5	0.80983	ATPase, AAA-type, CDC48 protein
AT5G27850	EL18X	AT5G27850	AT5G27850	832848	protein_coding	Arabidopsis thaliana	5	9.87307	Ribosomal protein L18e/L15 superfamily protein
AT5G35630	GS2	GS2	AT5G35630	833535	protein_coding	Arabidopsis thaliana	5	13.8304	Glutamine synthetase 2
AT5G56000	Hsp81.4	Hsp81.4	AT5G56000	835698	protein_coding	Arabidopsis thaliana	5	22.6773	HEAT SHOCK PROTEIN 81.4
AT5G56010	HSP81-3	HSP81-3	AT5G56010	835699	protein_coding	Arabidopsis thaliana	5	22.6812	Heat shock protein 81-3
AT5G56030	HSP81-2	HSP81-2	AT5G56030	835701	protein_coding	Arabidopsis thaliana	5	22.6865	Heat shock protein 81-2
AT5G62300	AT5G62300	AT5G62300	AT5G62300	836351	protein_coding	Arabidopsis thaliana	5	25.0212	Ribosomal protein S10p/S20e family protein
AT5G64100	PRX69	AT5G64100	AT5G64100	836531	protein_coding	Arabidopsis thaliana	5	25.6506	Peroxidase superfamily protein

## Sheet: GO
Enrichment FDR	nGenes	Pathway Genes	Fold Enrichment	Pathway	URL	Genes
1.92669360616267e-14	17	769	16.0733	GO:0006412 Translation	https://amigo.geneontology.org/amigo/term/GO:0006412	AT1G27400 EIF4A-2 AT1G67430 AT1G72730 AT2G37190 AT2G40010 AT2G41840 AT3G09200 AT3G11250 EIF4A1 AT3G53430 AT1G09640 AT2G31610 AT3G45030 AT4G15000 AT5G27850 AT5G62300
1.23738434873266e-10	8	95	61.2277	GO:0002181 Cytoplasmic translation	https://amigo.geneontology.org/amigo/term/GO:0002181	AT1G27400 EIF4A-2 AT1G67430 AT1G72730 AT2G40010 AT3G09200 AT3G11250 EIF4A1
4.33849170369219e-09	9	242	27.0401	GO:0006163 Purine nucleotide metabolic process	https://amigo.geneontology.org/amigo/term/GO:0006163	c-NAD-MDH1 PRS2 PDE345 AT2G35390 FBA6 ATPQ AT3G60750 VHA-A AT3G13930
2.31222383713714e-08	9	305	21.4548	GO:0009117 Nucleotide metabolic process	https://amigo.geneontology.org/amigo/term/GO:0009117	c-NAD-MDH1 PRS2 PDE345 AT2G35390 FBA6 ATPQ AT3G60750 VHA-A AT3G13930
2.31222383713714e-08	23	4295	3.89355	GO:0019538 Protein metabolic process	https://amigo.geneontology.org/amigo/term/GO:0019538	AT1G27400 EIF4A-2 AT1G67430 AT1G72730 AT2G37190 AT2G40010 AT2G41840 AT3G09200 CDC48 AT3G11250 EIF4A1 AT3G53430 AtCDC48C Hsp81.4 HSP81-3 HSP81-2 AT1G09640 AT2G31610 AT3G45030 AT4G15000 AT5G27850 AT5G62300 PBP1
2.31222383713714e-08	9	316	20.7079	GO:0072521 Purine-containing compound metabolic process	https://amigo.geneontology.org/amigo/term/GO:0072521	c-NAD-MDH1 PRS2 PDE345 AT2G35390 FBA6 ATPQ AT3G60750 VHA-A AT3G13930
2.34175301501634e-07	9	419	15.6174	GO:0006753 Nucleoside phosphate metabolic process	https://amigo.geneontology.org/amigo/term/GO:0006753	c-NAD-MDH1 PRS2 PDE345 AT2G35390 FBA6 ATPQ AT3G60750 VHA-A AT3G13930
4.60056451189586e-07	9	460	14.2255	GO:0055086 Nucleobase-containing small molecule metabolic process	https://amigo.geneontology.org/amigo/term/GO:0055086	c-NAD-MDH1 PRS2 PDE345 AT2G35390 FBA6 ATPQ AT3G60750 VHA-A AT3G13930
5.07926022688467e-07	7	206	24.7066	GO:0019693 Ribose phosphate metabolic process	https://amigo.geneontology.org/amigo/term/GO:0019693	PRS2 PDE345 AT2G35390 FBA6 ATPQ VHA-A AT3G13930
3.78018948755259e-06	21	4704	3.24589	GO:0010467 Gene expression	https://amigo.geneontology.org/amigo/term/GO:0010467	AT1G27400 EIF4A-2 AT1G67430 AT1G72730 AT2G37190 AT2G40010 AT2G41840 AT3G09200 AT3G11250 EIF4A1 AT3G53430 Hsp81.4 HSP81-3 HSP81-2 AT1G09640 AT2G31610 AT3G45030 AT4G15000 AT5G27850 AT5G62300 PBP1
1.02843368783249e-05	4	41	70.9345	GO:0031647 Regulation of protein stability	https://amigo.geneontology.org/amigo/term/GO:0031647	Hsp81.4 HSP81-3 HSP81-2 CDC48
1.1357363344094e-05	9	703	9.30827	GO:0019637 Organophosphate metabolic process	https://amigo.geneontology.org/amigo/term/GO:0019637	c-NAD-MDH1 PRS2 PDE345 AT2G35390 FBA6 ATPQ AT3G60750 VHA-A AT3G13930
1.86410259783653e-05	5	120	30.295	GO:0046034 Atp metabolic process	https://amigo.geneontology.org/amigo/term/GO:0046034	PDE345 FBA6 ATPQ VHA-A AT3G13930
2.38388703047934e-05	5	128	28.4015	GO:0009205 Purine ribonucleoside triphosphate metabolic process	https://amigo.geneontology.org/amigo/term/GO:0009205	PDE345 FBA6 ATPQ VHA-A AT3G13930
2.49532176381117e-05	5	131	27.7511	GO:0009144 Purine nucleoside triphosphate metabolic process	https://amigo.geneontology.org/amigo/term/GO:0009144	PDE345 FBA6 ATPQ VHA-A AT3G13930
2.81526622404889e-05	5	136	26.7308	GO:0046496 Nicotinamide nucleotide metabolic process	https://amigo.geneontology.org/amigo/term/GO:0046496	c-NAD-MDH1 PDE345 FBA6 AT3G60750 AT3G13930
2.8477329769155e-05	5	138	26.3434	GO:0019362 Pyridine nucleotide metabolic process	https://amigo.geneontology.org/amigo/term/GO:0019362	c-NAD-MDH1 PDE345 FBA6 AT3G60750 AT3G13930
2.88745084140551e-05	5	140	25.9671	GO:0009199 Ribonucleoside triphosphate metabolic process	https://amigo.geneontology.org/amigo/term/GO:0009199	PDE345 FBA6 ATPQ VHA-A AT3G13930
3.7182978412386e-05	5	149	24.3986	GO:0072524 Pyridine-containing compound metabolic process	https://amigo.geneontology.org/amigo/term/GO:0072524	c-NAD-MDH1 PDE345 FBA6 AT3G60750 AT3G13930
3.77180962522232e-05	5	151	24.0755	GO:0009141 Nucleoside triphosphate metabolic process	https://amigo.geneontology.org/amigo/term/GO:0009141	PDE345 FBA6 ATPQ VHA-A AT3G13930
6.61044465896135e-05	5	171	21.2596	GO:0009150 Purine ribonucleotide metabolic process	https://amigo.geneontology.org/amigo/term/GO:0009150	PDE345 FBA6 ATPQ VHA-A AT3G13930
9.14558854996394e-05	2	3	484.719	GO:0051228 Mitotic spindle disassembly	https://amigo.geneontology.org/amigo/term/GO:0051228	CDC48 AtCDC48C
9.14558854996394e-05	2	3	484.719	GO:0051230 Spindle disassembly	https://amigo.geneontology.org/amigo/term/GO:0051230	CDC48 AtCDC48C
9.52856757727717e-05	8	738	7.88161	GO:1901135 Carbohydrate derivative metabolic process	https://amigo.geneontology.org/amigo/term/GO:1901135	PRS2 PDE345 AT2G35390 FBA6 ATPQ AT3G60750 VHA-A AT3G13930
0.000110667	5	197	18.4538	GO:0009259 Ribonucleotide metabolic process	https://amigo.geneontology.org/amigo/term/GO:0009259	PDE345 FBA6 ATPQ VHA-A AT3G13930
0.000135591	3	31	70.3625	GO:0000027 Ribosomal large subunit assembly	https://amigo.geneontology.org/amigo/term/GO:0000027	AT2G40010 AT3G09200 AT3G11250
0.000135591	4	99	29.3769	GO:0006164 Purine nucleotide biosynthetic process	https://amigo.geneontology.org/amigo/term/GO:0006164	PRS2 AT2G35390 ATPQ VHA-A
0.000135591	2	4	363.539	GO:0030970 Retrograde protein transport er to cytosol	https://amigo.geneontology.org/amigo/term/GO:0030970	CDC48 AtCDC48C
0.000135591	3	31	70.3625	GO:0050821 Protein stabilization	https://amigo.geneontology.org/amigo/term/GO:0050821	Hsp81.4 HSP81-3 HSP81-2
0.000135591	2	4	363.539	GO:0097352 Autophagosome maturation	https://amigo.geneontology.org/amigo/term/GO:0097352	CDC48 AtCDC48C
0.000135591	2	4	363.539	GO:1903513 Endoplasmic reticulum to cytosol transport	https://amigo.geneontology.org/amigo/term/GO:1903513	CDC48 AtCDC48C
0.000188303	4	110	26.4392	GO:0046390 Ribose phosphate biosynthetic process	https://amigo.geneontology.org/amigo/term/GO:0046390	PRS2 AT2G35390 ATPQ VHA-A
0.000199984	3	37	58.9523	GO:0002183 Cytoplasmic translational initiation	https://amigo.geneontology.org/amigo/term/GO:0002183	EIF4A-2 AT1G72730 EIF4A1
0.000199984	2	5	290.832	GO:0006015 5-phosphoribose 1-diphosphate biosynthetic process	https://amigo.geneontology.org/amigo/term/GO:0006015	PRS2 AT2G35390
0.000199984	2	5	290.832	GO:0046391 5-phosphoribose 1-diphosphate metabolic process	https://amigo.geneontology.org/amigo/term/GO:0046391	PRS2 AT2G35390
0.000403778	7	691	7.36549	GO:0043933 Protein-containing complex organization	https://amigo.geneontology.org/amigo/term/GO:0043933	AT2G40010 AT3G09200 CDC48 AT3G11250 AtCDC48C HSP81-3 HSP81-2
0.000408266	4	139	20.9231	GO:0072522 Purine-containing compound biosynthetic process	https://amigo.geneontology.org/amigo/term/GO:0072522	PRS2 AT2G35390 ATPQ VHA-A
0.000521261	4	149	19.5189	GO:0009165 Nucleotide biosynthetic process	https://amigo.geneontology.org/amigo/term/GO:0009165	PRS2 AT2G35390 ATPQ VHA-A
0.000944423	10	1758	4.13583	GO:0044281 Small molecule metabolic process	https://amigo.geneontology.org/amigo/term/GO:0044281	c-NAD-MDH1 PRS2 PDE345 AT2G35390 FBA6 ATPQ AT3G60750 GS2 VHA-A AT3G13930
0.00095742	2	11	132.196	GO:0036503 Erad pathway	https://amigo.geneontology.org/amigo/term/GO:0036503	CDC48 AtCDC48C
0.00106437	3	73	29.88	GO:0006096 Glycolytic process	https://amigo.geneontology.org/amigo/term/GO:0006096	PDE345 FBA6 AT3G13930
0.00106437	3	73	29.88	GO:0009137 Purine nucleoside diphosphate catabolic process	https://amigo.geneontology.org/amigo/term/GO:0009137	PDE345 FBA6 AT3G13930
0.00106437	3	73	29.88	GO:0009154 Purine ribonucleotide catabolic process	https://amigo.geneontology.org/amigo/term/GO:0009154	PDE345 FBA6 AT3G13930
0.00106437	3	73	29.88	GO:0009181 Purine ribonucleoside diphosphate catabolic process	https://amigo.geneontology.org/amigo/term/GO:0009181	PDE345 FBA6 AT3G13930
0.00106437	3	73	29.88	GO:0009191 Ribonucleoside diphosphate catabolic process	https://amigo.geneontology.org/amigo/term/GO:0009191	PDE345 FBA6 AT3G13930
0.00106437	3	73	29.88	GO:0009261 Ribonucleotide catabolic process	https://amigo.geneontology.org/amigo/term/GO:0009261	PDE345 FBA6 AT3G13930
0.00106437	2	12	121.18	GO:0030388 Fructose 1,6-bisphosphate metabolic process	https://amigo.geneontology.org/amigo/term/GO:0030388	PDE345 FBA6
0.00106437	3	73	29.88	GO:0046031 Adp metabolic process	https://amigo.geneontology.org/amigo/term/GO:0046031	PDE345 FBA6 AT3G13930
0.00106437	3	73	29.88	GO:0046032 Adp catabolic process	https://amigo.geneontology.org/amigo/term/GO:0046032	PDE345 FBA6 AT3G13930
0.00106437	2	12	121.18	GO:0051131 Chaperone-mediated protein complex assembly	https://amigo.geneontology.org/amigo/term/GO:0051131	HSP81-3 HSP81-2
0.00110875	3	76	28.7005	GO:0009135 Purine nucleoside diphosphate metabolic process	https://amigo.geneontology.org/amigo/term/GO:0009135	PDE345 FBA6 AT3G13930
0.00110875	3	76	28.7005	GO:0009179 Purine ribonucleoside diphosphate metabolic process	https://amigo.geneontology.org/amigo/term/GO:0009179	PDE345 FBA6 AT3G13930
0.00110875	3	75	29.0832	GO:0019364 Pyridine nucleotide catabolic process	https://amigo.geneontology.org/amigo/term/GO:0019364	PDE345 FBA6 AT3G13930
0.00110875	2	14	103.868	GO:0032527 Protein exit from endoplasmic reticulum	https://amigo.geneontology.org/amigo/term/GO:0032527	CDC48 AtCDC48C
0.00110875	3	77	28.3278	GO:0034605 Cellular response to heat	https://amigo.geneontology.org/amigo/term/GO:0034605	Hsp81.4 HSP81-3 HSP81-2
0.00110875	3	75	29.0832	GO:0042255 Ribosome assembly	https://amigo.geneontology.org/amigo/term/GO:0042255	AT2G40010 AT3G09200 AT3G11250
0.00110875	3	77	28.3278	GO:0072526 Pyridine-containing compound catabolic process	https://amigo.geneontology.org/amigo/term/GO:0072526	PDE345 FBA6 AT3G13930
0.00111702	3	78	27.9646	GO:0006195 Purine nucleotide catabolic process	https://amigo.geneontology.org/amigo/term/GO:0006195	PDE345 FBA6 AT3G13930
0.00117498	4	207	14.0498	GO:0006457 Protein folding	https://amigo.geneontology.org/amigo/term/GO:0006457	Hsp81.4 HSP81-3 HSP81-2 PBP1
0.00117498	3	80	27.2655	GO:0009134 Nucleoside diphosphate catabolic process	https://amigo.geneontology.org/amigo/term/GO:0009134	PDE345 FBA6 AT3G13930
0.00118775	3	81	26.9288	GO:0009185 Ribonucleoside diphosphate metabolic process	https://amigo.geneontology.org/amigo/term/GO:0009185	PDE345 FBA6 AT3G13930
0.00121182	3	82	26.6004	GO:0009166 Nucleotide catabolic process	https://amigo.geneontology.org/amigo/term/GO:0009166	PDE345 FBA6 AT3G13930
0.00123614	3	83	26.28	GO:0006090 Pyruvate metabolic process	https://amigo.geneontology.org/amigo/term/GO:0006090	PDE345 FBA6 AT3G13930
0.00139	4	220	13.2196	GO:0010038 Response to metal ion	https://amigo.geneontology.org/amigo/term/GO:0010038	c-NAD-MDH1 AT3G09200 GS2 HSP81-3
0.00147244	3	89	24.5083	GO:0009132 Nucleoside diphosphate metabolic process	https://amigo.geneontology.org/amigo/term/GO:0009132	PDE345 FBA6 AT3G13930
0.00154421	4	228	12.7558	GO:1901293 Nucleoside phosphate biosynthetic process	https://amigo.geneontology.org/amigo/term/GO:1901293	PRS2 AT2G35390 ATPQ VHA-A
0.00167813	3	94	23.2046	GO:1901292 Nucleoside phosphate catabolic process	https://amigo.geneontology.org/amigo/term/GO:1901292	PDE345 FBA6 AT3G13930
0.00175911	3	96	22.7212	GO:0072523 Purine-containing compound catabolic process	https://amigo.geneontology.org/amigo/term/GO:0072523	PDE345 FBA6 AT3G13930
0.00201247	3	101	21.5964	GO:0042273 Ribosomal large subunit biogenesis	https://amigo.geneontology.org/amigo/term/GO:0042273	AT2G40010 AT3G09200 AT3G11250
0.00207086	2	21	69.2456	GO:1903008 Organelle disassembly	https://amigo.geneontology.org/amigo/term/GO:1903008	CDC48 AtCDC48C
0.00224391	2	22	66.0981	GO:0048768 Root hair cell tip growth	https://amigo.geneontology.org/amigo/term/GO:0048768	ACT8 ACT2
0.0028962	5	493	7.37403	GO:0006091 Generation of precursor metabolites and energy	https://amigo.geneontology.org/amigo/term/GO:0006091	c-NAD-MDH1 PDE345 FBA6 AT3G60750 AT3G13930
0.00305989	2	26	55.9291	GO:0006094 Gluconeogenesis	https://amigo.geneontology.org/amigo/term/GO:0006094	FBA6 PDE345
0.00310589	3	120	18.177	GO:0046434 Organophosphate catabolic process	https://amigo.geneontology.org/amigo/term/GO:0046434	PDE345 FBA6 AT3G13930
0.00336816	2	28	51.9342	GO:0007052 Mitotic spindle organization	https://amigo.geneontology.org/amigo/term/GO:0007052	CDC48 AtCDC48C
0.00336816	2	28	51.9342	GO:0019319 Hexose biosynthetic process	https://amigo.geneontology.org/amigo/term/GO:0019319	FBA6 PDE345
0.00336816	3	124	17.5906	GO:1902600 Proton transmembrane transport	https://amigo.geneontology.org/amigo/term/GO:1902600	VHA-A HA2 ATPQ
0.00355475	3	128	17.0409	GO:0006413 Translational initiation	https://amigo.geneontology.org/amigo/term/GO:0006413	EIF4A-2 AT1G72730 EIF4A1
0.00402799	2	31	46.9083	GO:1902850 Microtubule cytoskeleton organization involved in mitosis	https://amigo.geneontology.org/amigo/term/GO:1902850	CDC48 AtCDC48C
0.00519954	5	575	6.32243	GO:0065008 Regulation of biological quality	https://amigo.geneontology.org/amigo/term/GO:0065008	HA2 Hsp81.4 HSP81-3 HSP81-2 CDC48
0.00537623	4	337	8.63002	GO:0051604 Protein maturation	https://amigo.geneontology.org/amigo/term/GO:0051604	Hsp81.4 HSP81-3 HSP81-2 PBP1
0.00537623	3	150	14.5416	GO:0140694 Non-membrane-bounded organelle assembly	https://amigo.geneontology.org/amigo/term/GO:0140694	AT2G40010 AT3G09200 AT3G11250
0.00630507	2	40	36.3539	GO:0006754 Atp biosynthetic process	https://amigo.geneontology.org/amigo/term/GO:0006754	ATPQ VHA-A
0.00630507	2	40	36.3539	GO:0015986 Proton motive force-driven atp synthesis	https://amigo.geneontology.org/amigo/term/GO:0015986	ATPQ VHA-A
0.00673237	5	618	5.88252	GO:0065003 Protein-containing complex assembly	https://amigo.geneontology.org/amigo/term/GO:0065003	AT2G40010 AT3G09200 AT3G11250 HSP81-3 HSP81-2
0.00701633	2	43	33.8176	GO:0016236 Macroautophagy	https://amigo.geneontology.org/amigo/term/GO:0016236	CDC48 AtCDC48C
0.00701633	3	169	12.9067	GO:0022618 Protein-rna complex assembly	https://amigo.geneontology.org/amigo/term/GO:0022618	AT2G40010 AT3G09200 AT3G11250
0.00701633	3	168	12.9836	GO:1901136 Carbohydrate derivative catabolic process	https://amigo.geneontology.org/amigo/term/GO:1901136	PDE345 FBA6 AT3G13930
0.00719235	2	44	33.049	GO:0010043 Response to zinc ion	https://amigo.geneontology.org/amigo/term/GO:0010043	c-NAD-MDH1 AT3G09200
0.00721406	3	172	12.6816	GO:0071826 Protein-rna complex organization	https://amigo.geneontology.org/amigo/term/GO:0071826	AT2G40010 AT3G09200 AT3G11250
0.00735508	2	45	32.3146	GO:0009156 Ribonucleoside monophosphate biosynthetic process	https://amigo.geneontology.org/amigo/term/GO:0009156	PRS2 AT2G35390
0.00735861	11	2995	2.67041	GO:0042221 Response to chemical	https://amigo.geneontology.org/amigo/term/GO:0042221	FBA6 CDC48 AtCDC48C AT1G09640 AT5G64100 c-NAD-MDH1 AT3G09200 ACT2 GS2 HSP81-3 HSP81-2
0.00806986	2	48	30.295	GO:0009145 Purine nucleoside triphosphate biosynthetic process	https://amigo.geneontology.org/amigo/term/GO:0009145	ATPQ VHA-A
0.00806986	2	48	30.295	GO:0009206 Purine ribonucleoside triphosphate biosynthetic process	https://amigo.geneontology.org/amigo/term/GO:0009206	ATPQ VHA-A
0.00806986	3	183	11.9193	GO:0009932 Cell tip growth	https://amigo.geneontology.org/amigo/term/GO:0009932	ACT8 CDC48 ACT2
0.00806986	3	183	11.9193	GO:0070925 Organelle assembly	https://amigo.geneontology.org/amigo/term/GO:0070925	AT2G40010 AT3G09200 AT3G11250
0.00850115	2	50	29.0832	GO:0009161 Ribonucleoside monophosphate metabolic process	https://amigo.geneontology.org/amigo/term/GO:0009161	PRS2 AT2G35390
0.00900057	2	52	27.9646	GO:0006006 Glucose metabolic process	https://amigo.geneontology.org/amigo/term/GO:0006006	FBA6 PDE345
0.00900057	2	52	27.9646	GO:0009124 Nucleoside monophosphate biosynthetic process	https://amigo.geneontology.org/amigo/term/GO:0009124	PRS2 AT2G35390
0.00916329	9	2194	2.98255	GO:0006793 Phosphorus metabolic process	https://amigo.geneontology.org/amigo/term/GO:0006793	c-NAD-MDH1 PRS2 PDE345 AT2G35390 FBA6 ATPQ AT3G60750 VHA-A AT3G13930
0.00916329	9	2191	2.98663	GO:0006796 Phosphate-containing compound metabolic process	https://amigo.geneontology.org/amigo/term/GO:0006796	c-NAD-MDH1 PRS2 PDE345 AT2G35390 FBA6 ATPQ AT3G60750 VHA-A AT3G13930
0.0110954	2	59	24.6467	GO:0046364 Monosaccharide biosynthetic process	https://amigo.geneontology.org/amigo/term/GO:0046364	FBA6 PDE345
0.0110954	4	437	6.65518	GO:1901137 Carbohydrate derivative biosynthetic process	https://amigo.geneontology.org/amigo/term/GO:1901137	PRS2 AT2G35390 ATPQ VHA-A
0.0113578	2	60	24.236	GO:0009201 Ribonucleoside triphosphate biosynthetic process	https://amigo.geneontology.org/amigo/term/GO:0009201	ATPQ VHA-A
0.0124542	3	221	9.86985	GO:0048588 Developmental cell growth	https://amigo.geneontology.org/amigo/term/GO:0048588	ACT8 CDC48 ACT2
0.0124542	4	455	6.3919	GO:0090407 Organophosphate biosynthetic process	https://amigo.geneontology.org/amigo/term/GO:0090407	PRS2 AT2G35390 ATPQ VHA-A
0.0125302	2	64	22.7212	GO:0007051 Spindle organization	https://amigo.geneontology.org/amigo/term/GO:0007051	CDC48 AtCDC48C
0.0126799	2	65	22.3717	GO:0009142 Nucleoside triphosphate biosynthetic process	https://amigo.geneontology.org/amigo/term/GO:0009142	ATPQ VHA-A
0.0126799	2	65	22.3717	GO:0034976 Response to endoplasmic reticulum stress	https://amigo.geneontology.org/amigo/term/GO:0034976	CDC48 AtCDC48C
0.0136619	7	1501	3.39077	GO:0006996 Organelle organization	https://amigo.geneontology.org/amigo/term/GO:0006996	AT2G40010 AT3G09200 CDC48 AT3G11250 AtCDC48C ACT2 VHA-A
0.0143944	2	70	20.7737	GO:0009123 Nucleoside monophosphate metabolic process	https://amigo.geneontology.org/amigo/term/GO:0009123	PRS2 AT2G35390
0.0150728	2	72	20.1966	GO:0048767 Root hair elongation	https://amigo.geneontology.org/amigo/term/GO:0048767	ACT8 ACT2
0.0153469	2	73	19.92	GO:0046686 Response to cadmium ion	https://amigo.geneontology.org/amigo/term/GO:0046686	AT3G09200 GS2
0.0180332	1	4	181.77	GO:0006107 Oxaloacetate metabolic process	https://amigo.geneontology.org/amigo/term/GO:0006107	c-NAD-MDH1
0.0180332	1	4	181.77	GO:0031648 Protein destabilization	https://amigo.geneontology.org/amigo/term/GO:0031648	CDC48
0.0180332	2	80	18.177	GO:0032984 Protein-containing complex disassembly	https://amigo.geneontology.org/amigo/term/GO:0032984	CDC48 AtCDC48C
0.0181482	2	81	17.9526	GO:0009152 Purine ribonucleotide biosynthetic process	https://amigo.geneontology.org/amigo/term/GO:0009152	ATPQ VHA-A
0.0183546	3	264	8.26226	GO:0009408 Response to heat	https://amigo.geneontology.org/amigo/term/GO:0009408	Hsp81.4 HSP81-3 HSP81-2
0.019365	3	270	8.07865	GO:0034655 Nucleobase-containing compound catabolic process	https://amigo.geneontology.org/amigo/term/GO:0034655	PDE345 FBA6 AT3G13930
0.0194815	6	1225	3.5612	GO:0033554 Cellular response to stress	https://amigo.geneontology.org/amigo/term/GO:0033554	FBA6 CDC48 AtCDC48C Hsp81.4 HSP81-3 HSP81-2
0.0195491	2	86	16.9088	GO:0006914 Autophagy	https://amigo.geneontology.org/amigo/term/GO:0006914	CDC48 AtCDC48C
0.0195491	2	86	16.9088	GO:0061919 Process utilizing autophagic mechanism	https://amigo.geneontology.org/amigo/term/GO:0061919	CDC48 AtCDC48C
0.0226102	5	895	4.06189	GO:0022607 Cellular component assembly	https://amigo.geneontology.org/amigo/term/GO:0022607	AT2G40010 AT3G09200 AT3G11250 HSP81-3 HSP81-2
0.0236981	3	295	7.39402	GO:0016052 Carbohydrate catabolic process	https://amigo.geneontology.org/amigo/term/GO:0016052	PDE345 FBA6 AT3G13930
0.0244172	2	98	14.8383	GO:0043648 Dicarboxylic acid metabolic process	https://amigo.geneontology.org/amigo/term/GO:0043648	c-NAD-MDH1 GS2
0.0244172	3	300	7.27079	GO:0048468 Cell development	https://amigo.geneontology.org/amigo/term/GO:0048468	ACT8 CDC48 ACT2
0.0246739	1	6	121.18	GO:0019676 Ammonia assimilation cycle	https://amigo.geneontology.org/amigo/term/GO:0019676	GS2
0.0252163	3	306	7.12822	GO:0009826 Unidimensional cell growth	https://amigo.geneontology.org/amigo/term/GO:0009826	ACT8 CDC48 ACT2
0.0252163	2	101	14.3976	GO:0080147 Root hair cell development	https://amigo.geneontology.org/amigo/term/GO:0080147	ACT8 ACT2
0.0259834	2	103	14.118	GO:0022411 Cellular component disassembly	https://amigo.geneontology.org/amigo/term/GO:0022411	CDC48 AtCDC48C
0.026755	2	105	13.8491	GO:0009260 Ribonucleotide biosynthetic process	https://amigo.geneontology.org/amigo/term/GO:0009260	ATPQ VHA-A
0.0273627	1	7	103.868	GO:0006542 Glutamine biosynthetic process	https://amigo.geneontology.org/amigo/term/GO:0006542	GS2
0.0273627	3	320	6.81637	GO:0007010 Cytoskeleton organization	https://amigo.geneontology.org/amigo/term/GO:0007010	CDC48 AtCDC48C ACT2
0.0273627	1	7	103.868	GO:0071277 Cellular response to calcium ion	https://amigo.geneontology.org/amigo/term/GO:0071277	HSP81-3
0.0283239	3	325	6.7115	GO:0098662 Inorganic cation transmembrane transport	https://amigo.geneontology.org/amigo/term/GO:0098662	VHA-A HA2 ATPQ
0.0327658	5	1005	3.61731	GO:0019752 Carboxylic acid metabolic process	https://amigo.geneontology.org/amigo/term/GO:0019752	c-NAD-MDH1 PDE345 FBA6 GS2 AT3G13930
0.0343351	3	351	6.21435	GO:0098655 Monoatomic cation transmembrane transport	https://amigo.geneontology.org/amigo/term/GO:0098655	VHA-A HA2 ATPQ
0.0343887	3	355	6.14433	GO:0016051 Carbohydrate biosynthetic process	https://amigo.geneontology.org/amigo/term/GO:0016051	FBA6 AT3G60750 PDE345
0.0343887	2	124	11.7271	GO:0048764 Trichoblast maturation	https://amigo.geneontology.org/amigo/term/GO:0048764	ACT8 ACT2
0.0343887	2	124	11.7271	GO:0048765 Root hair cell differentiation	https://amigo.geneontology.org/amigo/term/GO:0048765	ACT8 ACT2
0.0343887	3	354	6.16169	GO:0060560 Developmental growth involved in morphogenesis	https://amigo.geneontology.org/amigo/term/GO:0060560	ACT8 CDC48 ACT2
0.0344364	2	125	11.6333	GO:0048469 Cell maturation	https://amigo.geneontology.org/amigo/term/GO:0048469	ACT8 ACT2
0.0361714	1	10	72.7079	GO:0019740 Nitrogen utilization	https://amigo.geneontology.org/amigo/term/GO:0019740	GS2
0.0361714	1	10	72.7079	GO:0141067 Intracellular nitrogen homeostasis	https://amigo.geneontology.org/amigo/term/GO:0141067	GS2
0.0363306	2	130	11.1858	GO:0010054 Trichoblast differentiation	https://amigo.geneontology.org/amigo/term/GO:0010054	ACT8 ACT2
0.0387549	2	135	10.7715	GO:0071695 Anatomical structure maturation	https://amigo.geneontology.org/amigo/term/GO:0071695	ACT8 ACT2
0.0387684	1	11	66.0981	GO:0120029 Proton export across plasma membrane	https://amigo.geneontology.org/amigo/term/GO:0120029	HA2
0.0387684	2	136	10.6923	GO:1901698 Response to nitrogen compound	https://amigo.geneontology.org/amigo/term/GO:1901698	CDC48 AtCDC48C
0.0390452	2	137	10.6143	GO:0019318 Hexose metabolic process	https://amigo.geneontology.org/amigo/term/GO:0019318	FBA6 PDE345
0.0409588	9	2939	2.22651	GO:0016043 Cellular component organization	https://amigo.geneontology.org/amigo/term/GO:0016043	AT2G40010 AT3G09200 CDC48 AT3G11250 AtCDC48C ACT2 VHA-A HSP81-3 HSP81-2
0.0413381	1	12	60.5899	GO:0031930 Mitochondria-nucleus signaling pathway	https://amigo.geneontology.org/amigo/term/GO:0031930	FBA6
0.0431533	2	146	9.95999	GO:0010053 Root epidermal cell differentiation	https://amigo.geneontology.org/amigo/term/GO:0010053	ACT8 ACT2
0.0449506	3	405	5.38577	GO:0098660 Inorganic ion transmembrane transport	https://amigo.geneontology.org/amigo/term/GO:0098660	VHA-A HA2 ATPQ
0.0466311	5	1136	3.20017	GO:0006082 Organic acid metabolic process	https://amigo.geneontology.org/amigo/term/GO:0006082	c-NAD-MDH1 PDE345 FBA6 GS2 AT3G13930
0.0466311	5	1135	3.20299	GO:0043436 Oxoacid metabolic process	https://amigo.geneontology.org/amigo/term/GO:0043436	c-NAD-MDH1 PDE345 FBA6 GS2 AT3G13930
0.0472969	3	416	5.24336	GO:0042254 Ribosome biogenesis	https://amigo.geneontology.org/amigo/term/GO:0042254	AT2G40010 AT3G09200 AT3G11250
0.0493854	3	425	5.13232	GO:0000902 Cell morphogenesis	https://amigo.geneontology.org/amigo/term/GO:0000902	ACT8 CDC48 ACT2
0.0493854	3	425	5.13232	GO:0034220 Monoatomic ion transmembrane transport	https://amigo.geneontology.org/amigo/term/GO:0034220	VHA-A HA2 ATPQ
0.0505944	3	430	5.07264	GO:0016049 Cell growth	https://amigo.geneontology.org/amigo/term/GO:0016049	ACT8 CDC48 ACT2
0.051814	3	435	5.01434	GO:0006812 Monoatomic cation transport	https://amigo.geneontology.org/amigo/term/GO:0006812	VHA-A HA2 ATPQ
0.0547418	1	17	42.7693	GO:0006734 Nadh metabolic process	https://amigo.geneontology.org/amigo/term/GO:0006734	c-NAD-MDH1
0.0575656	1	18	40.3933	GO:0006108 Malate metabolic process	https://amigo.geneontology.org/amigo/term/GO:0006108	c-NAD-MDH1
0.0582675	2	178	8.16943	GO:0000226 Microtubule cytoskeleton organization	https://amigo.geneontology.org/amigo/term/GO:0000226	CDC48 AtCDC48C
0.0597327	2	181	8.03402	GO:0090627 Plant epidermal cell differentiation	https://amigo.geneontology.org/amigo/term/GO:0090627	ACT8 ACT2
0.0618193	2	185	7.86031	GO:0005996 Monosaccharide metabolic process	https://amigo.geneontology.org/amigo/term/GO:0005996	FBA6 PDE345
0.0642494	1	21	34.6228	GO:0019253 Reductive pentose-phosphate cycle	https://amigo.geneontology.org/amigo/term/GO:0019253	AT3G60750
0.0642494	1	21	34.6228	GO:0019685 Photosynthesis dark reaction	https://amigo.geneontology.org/amigo/term/GO:0019685	AT3G60750
0.0642494	2	191	7.61339	GO:0055082 Intracellular chemical homeostasis	https://amigo.geneontology.org/amigo/term/GO:0055082	HA2 GS2
0.0642494	1	21	34.6228	GO:0071248 Cellular response to metal ion	https://amigo.geneontology.org/amigo/term/GO:0071248	HSP81-3
0.0715441	3	505	4.31928	GO:0048589 Developmental growth	https://amigo.geneontology.org/amigo/term/GO:0048589	ACT8 CDC48 ACT2
0.072424	1	24	30.295	GO:0010187 Negative regulation of seed germination	https://amigo.geneontology.org/amigo/term/GO:0010187	HSP81-2
0.073678	9	3325	1.96803	GO:0071840 Cellular component organization or biogenesis	https://amigo.geneontology.org/amigo/term/GO:0071840	AT2G40010 AT3G09200 CDC48 AT3G11250 AtCDC48C ACT2 VHA-A HSP81-3 HSP81-2
0.0742433	3	516	4.2272	GO:0022613 Ribonucleoprotein complex biogenesis	https://amigo.geneontology.org/amigo/term/GO:0022613	AT2G40010 AT3G09200 AT3G11250
0.0759263	2	213	6.82703	GO:1903047 Mitotic cell cycle process	https://amigo.geneontology.org/amigo/term/GO:1903047	CDC48 AtCDC48C
0.0761288	1	26	27.9646	GO:0006098 Pentose-phosphate shunt	https://amigo.geneontology.org/amigo/term/GO:0006098	AT3G60750
0.0761288	3	524	4.16267	GO:0044248 Cellular catabolic process	https://amigo.geneontology.org/amigo/term/GO:0044248	CDC48 AtCDC48C AT5G64100
0.0774233	1	27	26.9288	GO:0006536 Glutamate metabolic process	https://amigo.geneontology.org/amigo/term/GO:0006536	GS2
0.0774233	1	27	26.9288	GO:0030641 Regulation of cellular ph	https://amigo.geneontology.org/amigo/term/GO:0030641	HA2
0.0774233	3	533	4.09238	GO:0032787 Monocarboxylic acid metabolic process	https://amigo.geneontology.org/amigo/term/GO:0032787	PDE345 FBA6 AT3G13930
0.0774233	1	27	26.9288	GO:0051453 Regulation of intracellular ph	https://amigo.geneontology.org/amigo/term/GO:0051453	HA2
0.0788063	1	28	25.9671	GO:0006740 Nadph regeneration	https://amigo.geneontology.org/amigo/term/GO:0006740	AT3G60750
0.0788063	6	1836	2.37607	GO:0009056 Catabolic process	https://amigo.geneontology.org/amigo/term/GO:0009056	PDE345 FBA6 CDC48 AtCDC48C AT3G13930 AT5G64100
0.0788063	1	28	25.9671	GO:0015977 Carbon fixation	https://amigo.geneontology.org/amigo/term/GO:0015977	AT3G60750
0.0837985	3	555	3.93016	GO:0006811 Monoatomic ion transport	https://amigo.geneontology.org/amigo/term/GO:0006811	VHA-A HA2 ATPQ
0.0848276	2	237	6.13569	GO:0007017 Microtubule-based process	https://amigo.geneontology.org/amigo/term/GO:0007017	CDC48 AtCDC48C
0.0848276	1	31	23.4542	GO:0009084 Glutamine family amino acid biosynthetic process	https://amigo.geneontology.org/amigo/term/GO:0009084	GS2
0.0848276	1	31	23.4542	GO:0019674 Nad metabolic process	https://amigo.geneontology.org/amigo/term/GO:0019674	c-NAD-MDH1
0.0848276	2	237	6.13569	GO:0019725 Cellular homeostasis	https://amigo.geneontology.org/amigo/term/GO:0019725	HA2 GS2
0.0848276	1	31	23.4542	GO:0051592 Response to calcium ion	https://amigo.geneontology.org/amigo/term/GO:0051592	HSP81-3
0.0863147	2	240	6.05899	GO:0021700 Developmental maturation	https://amigo.geneontology.org/amigo/term/GO:0021700	ACT8 ACT2
0.0938685	1	35	20.7737	GO:0051156 Glucose 6-phosphate metabolic process	https://amigo.geneontology.org/amigo/term/GO:0051156	AT3G60750
0.0954662	5	1458	2.49341	GO:0044085 Cellular component biogenesis	https://amigo.geneontology.org/amigo/term/GO:0044085	AT2G40010 AT3G09200 AT3G11250 HSP81-3 HSP81-2
0.102705	1	39	18.643	GO:0006739 Nadp metabolic process	https://amigo.geneontology.org/amigo/term/GO:0006739	AT3G60750
0.102705	2	267	5.44628	GO:0045087 Innate immune response	https://amigo.geneontology.org/amigo/term/GO:0045087	HSP81-3 HSP81-2
0.107931	2	276	5.26869	GO:0000278 Mitotic cell cycle	https://amigo.geneontology.org/amigo/term/GO:0000278	CDC48 AtCDC48C
0.111104	2	282	5.15659	GO:0006955 Immune response	https://amigo.geneontology.org/amigo/term/GO:0006955	HSP81-3 HSP81-2
0.111104	1	43	16.9088	GO:0007030 Golgi organization	https://amigo.geneontology.org/amigo/term/GO:0007030	VHA-A
0.111104	2	283	5.13837	GO:0010498 Proteasomal protein catabolic process	https://amigo.geneontology.org/amigo/term/GO:0010498	CDC48 AtCDC48C
0.112747	3	648	3.36611	GO:0009266 Response to temperature stimulus	https://amigo.geneontology.org/amigo/term/GO:0009266	Hsp81.4 HSP81-3 HSP81-2
0.112747	2	287	5.06675	GO:0090558 Plant epidermis development	https://amigo.geneontology.org/amigo/term/GO:0090558	ACT8 ACT2
0.112875	2	288	5.04916	GO:0002376 Immune system process	https://amigo.geneontology.org/amigo/term/GO:0002376	HSP81-3 HSP81-2
0.11336	1	45	16.1573	GO:0010218 Response to far red light	https://amigo.geneontology.org/amigo/term/GO:0010218	ACT2
0.115232	1	46	15.8061	GO:0006541 Glutamine metabolic process	https://amigo.geneontology.org/amigo/term/GO:0006541	GS2
0.128479	4	1133	2.56692	GO:0005975 Carbohydrate metabolic process	https://amigo.geneontology.org/amigo/term/GO:0005975	PDE345 FBA6 AT3G13930 AT3G60750
0.128479	1	52	13.9823	GO:0090332 Stomatal closure	https://amigo.geneontology.org/amigo/term/GO:0090332	HSP81-2
0.136767	1	56	12.9836	GO:0006885 Regulation of ph	https://amigo.geneontology.org/amigo/term/GO:0006885	HA2
0.136767	2	327	4.44697	GO:0010015 Root morphogenesis	https://amigo.geneontology.org/amigo/term/GO:0010015	ACT8 ACT2
0.13768	1	57	12.7558	GO:0006099 Tricarboxylic acid cycle	https://amigo.geneontology.org/amigo/term/GO:0006099	c-NAD-MDH1
0.13768	3	718	3.03793	GO:0040007 Growth	https://amigo.geneontology.org/amigo/term/GO:0040007	ACT8 CDC48 ACT2
0.147847	1	62	11.7271	GO:0009644 Response to high light intensity	https://amigo.geneontology.org/amigo/term/GO:0009644	ACT2
0.147847	1	62	11.7271	GO:0009846 Pollen germination	https://amigo.geneontology.org/amigo/term/GO:0009846	CDC48
0.148225	3	746	2.92391	GO:0044283 Small molecule biosynthetic process	https://amigo.geneontology.org/amigo/term/GO:0044283	GS2 FBA6 PDE345
0.148723	1	63	11.5409	GO:0010286 Heat acclimation	https://amigo.geneontology.org/amigo/term/GO:0010286	HSP81-2
0.151585	2	354	4.10779	GO:0048878 Chemical homeostasis	https://amigo.geneontology.org/amigo/term/GO:0048878	HA2 GS2
0.154895	3	765	2.85129	GO:0030154 Cell differentiation	https://amigo.geneontology.org/amigo/term/GO:0030154	ACT8 CDC48 ACT2
0.155557	1	67	10.8519	GO:0010114 Response to red light	https://amigo.geneontology.org/amigo/term/GO:0010114	ACT2
0.159252	1	69	10.5374	GO:0061077 Chaperone-mediated protein folding	https://amigo.geneontology.org/amigo/term/GO:0061077	HSP81-2
0.167021	2	380	3.82673	GO:0006886 Intracellular protein transport	https://amigo.geneontology.org/amigo/term/GO:0006886	CDC48 AtCDC48C
0.167021	2	379	3.83683	GO:0140546 Defense response to symbiont	https://amigo.geneontology.org/amigo/term/GO:0140546	HSP81-3 HSP81-2
0.167907	1	74	9.82539	GO:0031348 Negative regulation of defense response	https://amigo.geneontology.org/amigo/term/GO:0031348	CDC48
0.16976	3	806	2.70625	GO:0048869 Cellular developmental process	https://amigo.geneontology.org/amigo/term/GO:0048869	ACT8 CDC48 ACT2
0.172798	1	77	9.44258	GO:0006749 Glutathione metabolic process	https://amigo.geneontology.org/amigo/term/GO:0006749	AT1G09640
0.182478	2	405	3.59051	GO:0042592 Homeostatic process	https://amigo.geneontology.org/amigo/term/GO:0042592	HA2 GS2
0.19137	1	87	8.35723	GO:0006414 Translational elongation	https://amigo.geneontology.org/amigo/term/GO:0006414	AT1G09640
0.19137	1	87	8.35723	GO:0010029 Regulation of seed germination	https://amigo.geneontology.org/amigo/term/GO:0010029	HSP81-2
0.198759	1	91	7.98988	GO:0009064 Glutamine family amino acid metabolic process	https://amigo.geneontology.org/amigo/term/GO:0009064	GS2
