# Supplementary material for: A versatile inducible plant model system for dissecting p53 function and discovering novel interaction networks
Source: iScience. 2026 Jul 14;29(8):116775. doi: 10.1016/j.isci.2026.116775 (PMC13382806; doi:10.1016/j.isci.2026.116775)
Supplement: Data S2. List of the oligonucleotides used in this study [file mmc3.xlsx]

## Sheet: Sheet1
List of Pimers used in this study	Sequence	Use
p53_pMDC7_F	gaagctagtcgactctagccATGGAGGAGCCGCAGTCAGA	Cloning
p53_pMDC7_R	gcctggatcgactagttaatGTCTGAGTCAGGCCCTTCTG	Cloning
pWER-XVE-P53-F	ctgtcaaacactgatagttttgaaaggcgggcccaatac	Cloning
pWOL-XVE-P53-F	ctgtcaaacactgatagtttaaatattcctagattttctcacacacc	Cloning
XVE-R BglII	gtagccagcagcatgtcgaagatctccaccatgccctc	Cloning
pDMP4_H2B_3xVenus_F	gatcggggcgcgccctcgagggttatgagaccggtttg	Cloning
pDMP4_H2B_3xVenus_R	ttcttatctgccttcgccatatctttgaagttgtttcctttg	Cloning
pPASPA3_H2B_3xVenus_F	gatcggggcgcgccctcgagggctatacatgttttcaatc	Cloning
pPASPA3_H2B_3xVenus_R	ttcttatctgccttcgccatttttacctgtcatcaaaaacaac	Cloning
p53_QPCR_F	TGGCCATCTACAAGCAGTCA	QPCR
p53_QPCR_R	GGTACAGTCAGAGCCAACCT	QPCR
RNS3-QPCR_F	GGTTTGCTCCGGGCATTGAA	QPCR
RNS3-QPCR_R	CGACCATGCGGCATAACAGG	QPCR
BFN1-QPCR_F	TTAGAAGCCGGACCAGCACA	QPCR
BFN1-QPCR_R	TGGTCAGGCCACACACACAA	QPCR
PASPA3-QPCR_F	AGCTCAGGAGGATCCGAAGAA	QPCR
PASPA3 -QPCR_R	GCTCAGCAGCATAAGCGAGT	QPCR
MC9-QPCR_F	ACAGATCGGACCCTCTTCGG	QPCR
MC9-QPCR_R	GGGCAAGGCACGTGATGTTA	QPCR
DMP4-QPCR_F	CGTGTTTGGTGCGGTGGTTT	QPCR
DMP4-QPCR_R	CGCCTACCGGCAAAGCTGTA	QPCR
CEP1-QPCR_F	TACTCCGAGGGAGTGTTTACCG	QPCR
CEP1-QPCR_R	TCCATACCCTACTACCGCAACTC	QPCR
MYB30-QPCR_F	TCAAGAGTGATGATGGGAAGGAGT	QPCR
MYB30-QPCR_R	GTCCACCAGAATCCTCAAACA	QPCR
PR1-QPCR_F	GGAGCTACGCAGAACAACTAAGA	QPCR
PR1-QPCR_R	CCCACGAGGATCATAGTTGCAACTGA	QPCR
MC1-QPCR_F	ATGCGTCACCTTCTCATCAA	QPCR
MC1-QPCR_R	CATCCTCATGTTTTGCTTGG	QPCR
